# Supplementary material for: 2-Chloro-8-methyl­quinoline-3-carbaldehyde
Source: Acta Crystallogr Sect E Struct Rep Online. 2009 Oct 13;65(Pt 11):o2722. doi: 10.1107/S1600536809040859 (PMC2971088; doi:10.1107/S1600536809040859)
Supplement: Supplementary file 1 [file e-65-o2722-sup1.cif]

##############################################################################
###                                                                        ###
###        Electronic paper (Acta Crystallographica Section E)             ###
###                                                                        ###
##############################################################################
#                                                                            #
# This CIF contains the data in a paper accepted for publication in Acta     #
# Crystallographica Section E. It conforms to the requirements of Notes      #
# for Authors for Section E, and has been peer reviewed under the auspices   #
# of the IUCr Commission on Journals.                                        #
#                                                                            #
# Full details of the Crystallographic Information File format               #
# are given in the paper "The Crystallographic Information File (CIF):       #
# a New Standard Archive File for Crystallography" by S. R. Hall, F. H.      #
# Allen and I. D. Brown [Acta Cryst. (1991), A47, 655-685].                  #
#                                                                            #
# The current version of the core CIF dictionary is obtainable from          #
# ftp://ftp.iucr.org/pub/cif_core.dic. The current version number is 2.4.    #
#                                                                            #
# Software is freely available for graphical display of the structure(s) in  #
# this CIF.  For information consult the CIF home page http://www.iucr.org/  #
# cif/home.html                                                              #
#                                                                            #
# This file may be used for bona fide research purposes within the           #
# scientific community so long as proper attribution is given to the journal # 
# article from which it was obtained.                                        #
#                                                                            #
##############################################################################
                                             
data_global
_audit_creation_method     SHELXL-97
_journal_date_recd_electronic     2009-10-06
_journal_date_accepted     2009-10-06
_journal_name_full     'Acta Crystallographica, Section E'
_journal_year     2009
_journal_volume     65
_journal_issue     11
_journal_page_first     o2722
_journal_page_last     o2722
_journal_paper_category     QO
_journal_coeditor_code     BT5085
_publ_contact_author
;
     Dr. Seik Weng Ng
     Department of Chemistry
     University of Malaya
     50603 Kuala Lumpur
     Malaysia
;
_publ_contact_author_email     seikweng@um.edu.my
_publ_contact_author_fax     '03 7967 4193'
_publ_contact_author_phone     '03 7967 6778'
_publ_section_title
;
2-Chloro-8-methylquinoline-3-carbaldehyde
;
loop_
    _publ_author_name
    _publ_author_address
    'Khan, F. Nawaz'
;
Chemistry Division
School of Science and Humanities
VIT University
Vellore 632 014, Tamil Nadu
India
;
    'Subashini, R.'
;
Chemistry Division
School of Science and Humanities
VIT University
Vellore 632 014, Tamil Nadu
India
;
    'Kushwaha, Atul Kumar'
;
Chemistry Division
School of Science and Humanities
VIT University
Vellore 632 014, Tamil Nadu
India
;
    'Hathwar, Venkatesha R.'
;
Solid State and Structural Chemistry Unit
Indian Institute of Science
Bangalore 560 012, Karnataka
India
;
    'Ng, Seik Weng'
;
Department of Chemistry
University of Malaya
50603 Kuala Lumpur
Malaysia
;
_publ_section_synopsis     .
data_I
_audit_creation_method     SHELXL-97
_chemical_name_systematic
;
2-Chloro-8-methylquinoline-3-carbaldehyde
;
_chemical_name_common     ?
_chemical_formula_moiety     'C11 H8 Cl N O'
_chemical_formula_sum     'C11 H8 Cl N O'
_chemical_formula_iupac     'C11 H8 Cl N O'
_chemical_formula_weight     205.63
_chemical_melting_point     ?
_symmetry_cell_setting     Orthorhombic
_symmetry_space_group_name_H-M     'P 21 21 21'
_symmetry_space_group_name_Hall     'P 2ac 2ab'
loop_
    _symmetry_equiv_pos_as_xyz
    'x, y, z'
    '-x+1/2, -y, z+1/2'
    '-x, y+1/2, -z+1/2'
    'x+1/2, -y+1/2, -z'
_cell_length_a     6.8576(5)
_cell_length_b     7.4936(6)
_cell_length_c     18.5003(14)
_cell_angle_alpha     90.00
_cell_angle_beta     90.00
_cell_angle_gamma     90.00
_cell_volume     950.70(13)
_cell_formula_units_Z     4
_cell_measurement_reflns_used     867
_cell_measurement_theta_min     2.0
_cell_measurement_theta_max     24.4
_cell_measurement_temperature     290(2)
_exptl_crystal_description     Block
_exptl_crystal_colour     Colorless
_exptl_crystal_size_max     0.26
_exptl_crystal_size_mid     0.22
_exptl_crystal_size_min     0.17
_exptl_crystal_density_diffrn     1.437
_exptl_crystal_density_meas     ?
_exptl_crystal_density_method     'not measured'
_exptl_crystal_F_000     424
_exptl_absorpt_coefficient_mu     0.363
_exptl_absorpt_correction_type     Multi-scan
_exptl_absorpt_process_details     '(SADABS; Sheldrick, 1996)'
_exptl_absorpt_correction_T_min     0.9116
_exptl_absorpt_correction_T_max     0.9409
_diffrn_ambient_temperature     290(2)
_diffrn_radiation_type     MoK\a
_diffrn_radiation_wavelength     0.71073
_diffrn_radiation_source     'fine-focus sealed tube'
_diffrn_radiation_monochromator     graphite
_diffrn_measurement_device_type     'Bruker SMART area-detector'
_diffrn_measurement_method     '\f and \w'
_diffrn_detector_area_resol_mean     ?
_diffrn_reflns_number     8224
_diffrn_reflns_av_R_equivalents     0.0431
_diffrn_reflns_av_sigmaI/netI     0.0364
_diffrn_reflns_theta_min     2.20
_diffrn_reflns_theta_max     27.48
_diffrn_reflns_theta_full     27.48
_diffrn_measured_fraction_theta_max     0.998
_diffrn_measured_fraction_theta_full     0.998
_diffrn_reflns_limit_h_min     -8
_diffrn_reflns_limit_h_max     8
_diffrn_reflns_limit_k_min     -9
_diffrn_reflns_limit_k_max     9
_diffrn_reflns_limit_l_min     -22
_diffrn_reflns_limit_l_max     24
_diffrn_standards_number     0
_diffrn_standards_interval_count     0
_diffrn_standards_interval_time     0
_diffrn_standards_decay_%     0
_reflns_number_total     2174
_reflns_number_gt     1734
_reflns_threshold_expression     I>2\s(I)
_refine_ls_structure_factor_coef     Fsqd
_refine_ls_matrix_type     full
_refine_ls_R_factor_all     0.0638
_refine_ls_R_factor_gt     0.0476
_refine_ls_wR_factor_gt     0.1239
_refine_ls_wR_factor_ref     0.1364
_refine_ls_goodness_of_fit_ref     1.004
_refine_ls_restrained_S_all     1.004
_refine_ls_number_reflns     2174
_refine_ls_number_parameters     129
_refine_ls_number_restraints     0
_refine_ls_hydrogen_treatment     constr
_refine_ls_weighting_scheme     calc
_refine_ls_weighting_details
         'calc w=1/[\s^2^(Fo^2^)+(0.0861P)^2^+0.0263P] where P=(Fo^2^+2Fc^2^)/3'
_atom_sites_solution_hydrogens     geom
_atom_sites_solution_primary     direct
_atom_sites_solution_secondary     difmap
_refine_ls_shift/su_max     0.001
_refine_ls_shift/su_mean     0.001
_refine_diff_density_max     0.246
_refine_diff_density_min     -0.325
_refine_ls_extinction_method     none
_refine_ls_extinction_coef     ?
_refine_ls_abs_structure_details     'Flack (1983), 838 Friedel pairs'
_refine_ls_abs_structure_Flack     0.2(2)
loop_
    _atom_type_symbol
    _atom_type_description
    _atom_type_scat_dispersion_real
    _atom_type_scat_dispersion_imag
    _atom_type_scat_source
    'C' 'C' 0.0033 0.0016
                         'International Tables Vol C Tables 4.2.6.8 and 6.1.1.4'
    'H' 'H' 0.0000 0.0000
                         'International Tables Vol C Tables 4.2.6.8 and 6.1.1.4'
    'N' 'N' 0.0061 0.0033
                         'International Tables Vol C Tables 4.2.6.8 and 6.1.1.4'
    'O' 'O' 0.0106 0.0060
                         'International Tables Vol C Tables 4.2.6.8 and 6.1.1.4'
    'Cl' 'Cl' 0.1484 0.1585
                         'International Tables Vol C Tables 4.2.6.8 and 6.1.1.4'
_computing_data_collection     'SMART (Bruker, 2004)'
_computing_cell_refinement     'SAINT (Bruker, 2004)'
_computing_data_reduction     'SAINT (Bruker, 2004)'
_computing_structure_solution     'SHELXS97 (Sheldrick, 2008)'
_computing_structure_refinement     'SHELXL97 (Sheldrick, 2008)'
_computing_molecular_graphics     'X-SEED (Barbour, 2001)'
_computing_publication_material     'publCIF (Westrip, 2009)'
loop_
    _atom_site_type_symbol
    _atom_site_label
    _atom_site_fract_x
    _atom_site_fract_y
    _atom_site_fract_z
    _atom_site_U_iso_or_equiv
    _atom_site_adp_type
    _atom_site_calc_flag
    _atom_site_refinement_flags
    _atom_site_occupancy
    _atom_site_disorder_assembly
    _atom_site_disorder_group
    Cl Cl1 0.87010(13) 1.14505(9) 0.37890(4) 0.0579(3) Uani d . 1 . .
    O O1 0.8672(5) 0.6106(3) 0.29577(10) 0.0763(6) Uani d . 1 . .
    N N1 0.8717(4) 0.9871(2) 0.50346(10) 0.0366(4) Uani d . 1 . .
    C C1 0.8734(5) 0.9563(3) 0.43459(13) 0.0368(5) Uani d . 1 . .
    C C2 0.8754(5) 0.7858(3) 0.40176(11) 0.0398(5) Uani d . 1 . .
    C C3 0.8734(5) 0.6423(4) 0.44734(12) 0.0389(5) Uani d . 1 . .
    H H3 0.8741 0.5276 0.4281 0.047 Uiso calc R 1 . .
    C C4 0.8705(4) 0.6651(3) 0.52293(10) 0.0344(5) Uani d . 1 . .
    C C5 0.8691(5) 0.5212(3) 0.57186(14) 0.0443(6) Uani d . 1 . .
    H H5 0.8707 0.4045 0.5547 0.053 Uiso calc R 1 . .
    C C6 0.8654(6) 0.5531(3) 0.64410(13) 0.0468(6) Uani d . 1 . .
    H H6 0.8633 0.4585 0.6766 0.056 Uiso calc R 1 . .
    C C7 0.8648(5) 0.7301(4) 0.66955(13) 0.0443(6) Uani d . 1 . .
    H H7 0.8614 0.7491 0.7192 0.053 Uiso calc R 1 . .
    C C8 0.8690(4) 0.8754(3) 0.62492(11) 0.0372(5) Uani d . 1 . .
    C C9 0.8702(4) 0.8426(3) 0.54918(11) 0.0327(4) Uani d . 1 . .
    C C10 0.8840(6) 0.7545(5) 0.32246(14) 0.0551(7) Uani d . 1 . .
    H H10 0.9034 0.8521 0.2922 0.066 Uiso calc R 1 . .
    C C11 0.8698(7) 1.0624(3) 0.65349(14) 0.0547(7) Uani d . 1 . .
    H H11A 0.8779 1.0598 0.7053 0.082 Uiso calc R 1 . .
    H H11B 0.7519 1.1218 0.6392 0.082 Uiso calc R 1 . .
    H H11C 0.9801 1.1255 0.6343 0.082 Uiso calc R 1 . .
loop_
    _atom_site_aniso_label
    _atom_site_aniso_U_11
    _atom_site_aniso_U_22
    _atom_site_aniso_U_33
    _atom_site_aniso_U_12
    _atom_site_aniso_U_13
    _atom_site_aniso_U_23
    Cl1 0.0687(4) 0.0591(4) 0.0459(4) 0.0008(5) 0.0006(4) 0.0218(3)
    O1 0.0887(16) 0.1007(17) 0.0394(10) -0.008(2) -0.0031(13) -0.0254(11)
    N1 0.0371(10) 0.0403(10) 0.0324(10) -0.0007(12) 0.0005(12) 0.0028(7)
    C1 0.0327(11) 0.0459(13) 0.0318(12) 0.0001(17) -0.0007(16) 0.0062(10)
    C2 0.0347(11) 0.0576(14) 0.0272(10) -0.0003(15) -0.0008(12) -0.0019(10)
    C3 0.0393(11) 0.0427(11) 0.0348(12) -0.002(2) -0.0005(14) -0.0084(10)
    C4 0.0323(10) 0.0410(11) 0.0300(10) -0.0007(15) 0.0005(11) -0.0004(8)
    C5 0.0509(14) 0.0398(12) 0.0422(14) 0.0026(19) 0.0008(19) 0.0040(10)
    C6 0.0509(14) 0.0519(14) 0.0375(12) 0.0021(17) 0.0007(16) 0.0120(10)
    C7 0.0457(14) 0.0596(15) 0.0276(11) 0.0043(19) -0.0022(15) 0.0020(11)
    C8 0.0344(10) 0.0461(12) 0.0310(11) 0.0029(12) -0.0009(13) -0.0014(9)
    C9 0.0292(10) 0.0407(11) 0.0280(10) -0.0001(16) 0.0004(12) 0.0002(9)
    C10 0.0538(17) 0.084(2) 0.0278(12) 0.000(2) -0.0010(17) -0.0032(13)
    C11 0.0716(17) 0.0543(15) 0.0384(13) 0.003(2) -0.0005(19) -0.0128(11)
loop_
    _geom_bond_atom_site_label_1
    _geom_bond_atom_site_label_2
    _geom_bond_site_symmetry_2
    _geom_bond_distance
    _geom_bond_publ_flag
    Cl1 C1 . 1.750(2) ?
    O1 C10 . 1.191(4) ?
    N1 C1 . 1.295(3) ?
    N1 C9 . 1.374(3) ?
    C1 C2 . 1.415(3) ?
    C2 C3 . 1.367(3) ?
    C2 C10 . 1.487(3) ?
    C3 C4 . 1.409(3) ?
    C3 H3 . 0.9300 ?
    C4 C5 . 1.408(3) ?
    C4 C9 . 1.416(3) ?
    C5 C6 . 1.358(4) ?
    C5 H5 . 0.9300 ?
    C6 C7 . 1.407(4) ?
    C6 H6 . 0.9300 ?
    C7 C8 . 1.367(3) ?
    C7 H7 . 0.9300 ?
    C8 C9 . 1.423(3) ?
    C8 C11 . 1.498(3) ?
    C10 H10 . 0.9300 ?
    C11 H11A . 0.9600 ?
    C11 H11B . 0.9600 ?
    C11 H11C . 0.9600 ?
loop_
    _geom_angle_atom_site_label_1
    _geom_angle_atom_site_label_2
    _geom_angle_atom_site_label_3
    _geom_angle_site_symmetry_1
    _geom_angle_site_symmetry_3
    _geom_angle
    _geom_angle_publ_flag
    C1 N1 C9 . . 117.73(18) ?
    N1 C1 C2 . . 125.68(19) ?
    N1 C1 Cl1 . . 115.80(18) ?
    C2 C1 Cl1 . . 118.52(18) ?
    C3 C2 C1 . . 116.47(19) ?
    C3 C2 C10 . . 119.0(2) ?
    C1 C2 C10 . . 124.5(2) ?
    C2 C3 C4 . . 121.1(2) ?
    C2 C3 H3 . . 119.4 ?
    C4 C3 H3 . . 119.4 ?
    C5 C4 C3 . . 123.0(2) ?
    C5 C4 C9 . . 119.9(2) ?
    C3 C4 C9 . . 117.0(2) ?
    C6 C5 C4 . . 119.9(2) ?
    C6 C5 H5 . . 120.1 ?
    C4 C5 H5 . . 120.1 ?
    C5 C6 C7 . . 119.7(2) ?
    C5 C6 H6 . . 120.2 ?
    C7 C6 H6 . . 120.2 ?
    C8 C7 C6 . . 123.3(2) ?
    C8 C7 H7 . . 118.4 ?
    C6 C7 H7 . . 118.4 ?
    C7 C8 C9 . . 117.2(2) ?
    C7 C8 C11 . . 122.2(2) ?
    C9 C8 C11 . . 120.6(2) ?
    N1 C9 C4 . . 121.95(19) ?
    N1 C9 C8 . . 118.06(19) ?
    C4 C9 C8 . . 119.99(19) ?
    O1 C10 C2 . . 123.2(3) ?
    O1 C10 H10 . . 118.4 ?
    C2 C10 H10 . . 118.4 ?
    C8 C11 H11A . . 109.5 ?
    C8 C11 H11B . . 109.5 ?
    H11A C11 H11B . . 109.5 ?
    C8 C11 H11C . . 109.5 ?
    H11A C11 H11C . . 109.5 ?
    H11B C11 H11C . . 109.5 ?
loop_
    _geom_torsion_atom_site_label_1
    _geom_torsion_atom_site_label_2
    _geom_torsion_atom_site_label_3
    _geom_torsion_atom_site_label_4
    _geom_torsion_site_symmetry_1
    _geom_torsion_site_symmetry_2
    _geom_torsion_site_symmetry_3
    _geom_torsion_site_symmetry_4
    _geom_torsion
    _geom_torsion_publ_flag
    C9 N1 C1 C2 . . . . -0.5(5) ?
    C9 N1 C1 Cl1 . . . . 178.7(2) ?
    N1 C1 C2 C3 . . . . 0.6(5) ?
    Cl1 C1 C2 C3 . . . . -178.6(3) ?
    N1 C1 C2 C10 . . . . -177.9(3) ?
    Cl1 C1 C2 C10 . . . . 2.9(5) ?
    C1 C2 C3 C4 . . . . -0.3(5) ?
    C10 C2 C3 C4 . . . . 178.3(3) ?
    C2 C3 C4 C5 . . . . -179.8(3) ?
    C2 C3 C4 C9 . . . . -0.1(5) ?
    C3 C4 C5 C6 . . . . -179.7(4) ?
    C9 C4 C5 C6 . . . . 0.7(5) ?
    C4 C5 C6 C7 . . . . -0.6(6) ?
    C5 C6 C7 C8 . . . . -0.4(6) ?
    C6 C7 C8 C9 . . . . 1.3(5) ?
    C6 C7 C8 C11 . . . . -179.5(4) ?
    C1 N1 C9 C4 . . . . 0.0(4) ?
    C1 N1 C9 C8 . . . . 179.8(3) ?
    C5 C4 C9 N1 . . . . 179.9(3) ?
    C3 C4 C9 N1 . . . . 0.3(5) ?
    C5 C4 C9 C8 . . . . 0.2(4) ?
    C3 C4 C9 C8 . . . . -179.4(2) ?
    C7 C8 C9 N1 . . . . 179.1(3) ?
    C11 C8 C9 N1 . . . . -0.1(5) ?
    C7 C8 C9 C4 . . . . -1.1(4) ?
    C11 C8 C9 C4 . . . . 179.6(3) ?
    C3 C2 C10 O1 . . . . 8.8(7) ?
    C1 C2 C10 O1 . . . . -172.8(4) ?
