# Supplementary material for: 2-Chloro-8-methyl­quinoline-3-carbaldehyde
Source: Acta Crystallogr Sect E Struct Rep Online. 2009 Oct 13;65(Pt 11):o2722. doi: 10.1107/S1600536809040859 (PMC2971088; doi:10.1107/S1600536809040859)
Supplement: Supplementary file 2 [file e-65-o2722-Isup2.hkl]

# 
# h,k,l, Fc-squared, Fo-squared, sigma(Fo-squared) and status flag 
# 
data_I 
_shelx_title '  P212121: 838 Fridel pairs' 
_shelx_refln_list_code          4 
_shelx_F_calc_maximum      204.92 
_exptl_crystal_F_000       424.00 
_reflns_d_resolution_high  0.7701 
 
loop_ 
 _symmetry_equiv_pos_as_xyz 
 'x, y, z' 
 '-x+1/2, -y, z+1/2' 
 '-x, y+1/2, -z+1/2' 
 'x+1/2, -y+1/2, -z' 
 
_cell_length_a     6.8576 
_cell_length_b     7.4936 
_cell_length_c    18.5003 
_cell_angle_alpha  90.000 
_cell_angle_beta   90.000 
_cell_angle_gamma  90.000 
 
_shelx_F_squared_multiplier     1.000 
 
loop_ 
 _refln_index_h 
 _refln_index_k 
 _refln_index_l 
 _refln_F_squared_calc 
 _refln_F_squared_meas 
 _refln_F_squared_sigma 
 _refln_observed_status 
   2   0   0      205.86      176.30      5.47 o 
   4   0   0    17312.09    19759.71    400.93 o 
   6   0   0       86.50       80.00      4.45 o 
   8   0   0      861.76      773.06     38.66 o 
   1   1   0      872.19      803.50     23.32 o 
   2   1   0     6144.31     7021.34    148.48 o 
   3   1   0      297.87      272.32      6.25 o 
   4   1   0        5.56        4.86      1.01 o 
   5   1   0       91.24      101.60      3.50 o 
   6   1   0      371.07      372.77      8.04 o 
   7   1   0       28.15       36.74      5.42 o 
   8   1   0        2.49       -1.59      8.68 o 
   0   2   0       48.58       68.94      2.69 o 
   1   2   0     2696.44     2639.23     48.63 o 
   2   2   0        4.83        4.47      0.88 o 
   3   2   0     1094.24     1140.02     26.66 o 
   4   2   0        0.88        1.84      0.93 o 
   5   2   0       97.09       90.14      3.73 o 
   6   2   0        1.48        1.85      1.49 o 
   7   2   0       35.97       41.77      4.20 o 
   8   2   0        0.37       -1.77      3.56 o 
   1   3   0      286.38      271.50      5.37 o 
   2   3   0       10.01        7.37      0.98 o 
   3   3   0       87.09       74.04      2.50 o 
   4   3   0        0.86        3.27      1.19 o 
   5   3   0       37.96       37.15      3.06 o 
   6   3   0        0.07        2.27      1.54 o 
   7   3   0        2.37        4.65      2.91 o 
   8   3   0        0.40       -3.30      3.84 o 
   0   4   0      431.91      450.72     11.47 o 
   1   4   0        2.18       -1.37      1.10 o 
   2   4   0        2.62        2.49      0.94 o 
   3   4   0        6.27        6.39      1.54 o 
   4   4   0       75.33       72.75      3.14 o 
   5   4   0        1.95        4.12      1.93 o 
   6   4   0        2.38        2.88      1.97 o 
   7   4   0        1.89        0.01      2.50 o 
   8   4   0        3.26        1.71      3.07 o 
   1   5   0        0.63        0.88      2.21 o 
   2   5   0      338.26      322.26      8.65 o 
   3   5   0        3.93        6.86      2.18 o 
   4   5   0        0.15       -2.19      1.46 o 
   5   5   0        0.13       -0.38      2.11 o 
   6   5   0       30.78       31.51      3.68 o 
   7   5   0        1.57        0.65      2.60 o 
   0   6   0      315.12      333.32     10.11 o 
   1   6   0       57.12       59.66      3.39 o 
   2   6   0        1.96        0.73      1.55 o 
   3   6   0       24.70       27.85      2.48 o 
   4   6   0      141.42      133.76      6.69 o 
   5   6   0       15.63       17.20      3.20 o 
   6   6   0        3.95        1.75      3.26 o 
   7   6   0        1.32        0.26      4.61 o 
   1   7   0       46.98       42.35      3.51 o 
   2   7   0       28.52       23.67      2.57 o 
   3   7   0       15.31       17.35      2.65 o 
   4   7   0        0.80        3.84      2.18 o 
   5   7   0       14.70       20.67      3.47 o 
   6   7   0       12.84        9.74      2.93 o 
   0   8   0       58.52       46.84      4.98 o 
   1   8   0       26.58       28.22      3.20 o 
   2   8   0        0.10        4.23      1.83 o 
   3   8   0       18.71       25.65      5.34 o 
   4   8   0       22.69       13.98      3.29 o 
   5   8   0        4.93       -2.40      4.36 o 
   1   9   0        0.10        2.04      2.23 o 
   2   9   0       23.21       23.01      4.43 o 
   3   9   0        0.01       -2.18      3.90 o 
   1   0   1      282.83      231.47      4.22 o 
   2   0   1    41991.47    40373.87    832.34 o 
   3   0   1       79.22       70.59      2.29 o 
   4   0   1       89.56       92.63      2.94 o 
   5   0   1       57.18       61.52      3.49 o 
   6   0   1     2194.56     2218.14     34.65 o 
   7   0   1        0.10       -0.53      1.54 o 
   8   0   1       20.38       19.39      5.01 o 
  -8   1   1       81.94       66.81      7.22 o 
  -7   1   1       28.57       29.78      3.47 o 
  -6   1   1       17.41       18.33      1.60 o 
  -5   1   1      130.70      128.23      3.51 o 
  -4   1   1      710.97      872.92     12.41 o 
  -3   1   1      280.01      282.85      4.89 o 
  -2   1   1       81.42       77.30      1.85 o 
  -1   1   1      865.50      812.49     27.08 o 
   0   1   1     5442.80     6084.01     87.41 o 
   1   1   1      884.49      832.00     20.35 o 
   2   1   1       79.48       79.81      3.39 o 
   3   1   1      271.52      291.38      6.92 o 
   4   1   1      713.89      863.37     17.48 o 
   5   1   1      132.51      134.41      4.92 o 
   6   1   1       16.60       20.74      2.57 o 
   7   1   1       27.71       31.50      3.53 o 
   8   1   1       82.41       72.89      5.09 o 
  -8   2   1        9.31        8.76      3.05 o 
  -7   2   1        8.52        7.41      3.06 o 
  -6   2   1        5.27        4.12      1.98 o 
  -5   2   1      121.67      120.21      4.34 o 
  -4   2   1      340.75      353.06      6.78 o 
  -3   2   1      368.02      347.77      9.79 o 
  -2   2   1      118.86      113.06      2.85 o 
  -1   2   1     1583.53     1511.72     24.63 o 
   0   2   1     1517.15     1763.40     26.09 o 
   1   2   1     1601.46     1478.30     41.53 o 
   2   2   1      120.96      113.38      2.68 o 
   3   2   1      361.81      356.08      6.81 o 
   4   2   1      338.85      343.09      7.18 o 
   5   2   1      124.64      124.55      3.99 o 
   6   2   1        5.67        4.53      1.70 o 
   7   2   1        8.23        5.21      2.58 o 
   8   2   1        9.15       10.61      2.99 o 
  -8   3   1        3.33        5.68      4.43 o 
  -7   3   1        7.20        8.55      3.09 o 
  -6   3   1        1.92        3.70      1.98 o 
  -5   3   1        7.43        7.09      2.06 o 
  -4   3   1        8.04        9.82      1.35 o 
  -3   3   1       57.55       63.19      3.43 o 
  -2   3   1       36.29       25.43      1.55 o 
  -1   3   1      106.61       94.10      2.86 o 
   0   3   1        3.77        1.99      0.92 o 
   1   3   1      101.34       94.05      2.77 o 
   2   3   1       36.94       28.85      1.44 o 
   3   3   1       57.03       56.19      2.94 o 
   4   3   1        7.99       10.34      1.48 o 
   5   3   1        7.66       12.29      1.78 o 
   6   3   1        2.22        2.60      1.55 o 
   7   3   1        6.74        5.54      2.53 o 
   8   3   1        3.28        0.36      3.78 o 
  -8   4   1        4.94        2.29      3.01 o 
  -7   4   1        7.72        8.97      2.92 o 
  -6   4   1       13.26       10.86      2.50 o 
  -5   4   1       14.53       10.38      3.67 o 
  -4   4   1       81.28       69.03      3.04 o 
  -3   4   1      176.92      168.09      5.03 o 
  -2   4   1      104.93      105.86      3.42 o 
  -1   4   1      226.66      205.70      5.70 o 
   0   4   1      301.48      329.65      6.35 o 
   1   4   1      224.30      210.96      4.88 o 
   2   4   1      103.86      103.39      2.98 o 
   3   4   1      178.43      177.00      5.23 o 
   4   4   1       81.69       72.38      3.28 o 
   5   4   1       14.87       18.88      3.88 o 
   6   4   1       12.92       16.31      3.00 o 
   7   4   1        7.63        8.94      2.85 o 
   8   4   1        4.97       -0.75      4.03 o 
  -7   5   1        8.80        4.30      2.91 o 
  -6   5   1       22.15       23.99      3.21 o 
  -5   5   1       35.54       42.56      4.30 o 
  -4   5   1       47.31       40.18      3.02 o 
  -3   5   1       91.18       90.55      3.83 o 
  -2   5   1      172.85      157.82      4.88 o 
  -1   5   1      151.37      140.71      5.46 o 
   0   5   1      202.53      199.90      4.76 o 
   1   5   1      149.33      149.38      4.24 o 
   2   5   1      173.62      166.92      4.87 o 
   3   5   1       92.22       91.40      4.03 o 
   4   5   1       46.57       42.43      2.60 o 
   5   5   1       34.79       36.54      3.34 o 
   6   5   1       22.46       20.71      3.09 o 
   7   5   1        8.89        7.75      3.04 o 
  -7   6   1        6.26       -2.10      5.74 o 
  -6   6   1       76.82       75.78      5.44 o 
  -5   6   1        9.49       14.54      3.15 o 
  -4   6   1      292.88      288.54     10.44 o 
  -3   6   1       42.62       46.15      3.02 o 
  -2   6   1      339.39      337.78      8.18 o 
  -1   6   1       59.78       51.69      3.27 o 
   0   6   1      776.46      758.38     14.82 o 
   1   6   1       59.46       55.52      3.37 o 
   2   6   1      339.73      334.66      8.18 o 
   3   6   1       43.03       45.64      3.04 o 
   4   6   1      292.92      280.36      8.67 o 
   5   6   1        9.36       10.81      3.01 o 
   6   6   1       76.90       69.49      5.22 o 
   7   6   1        6.41        6.87      6.25 o 
  -6   7   1        1.63        3.55      2.46 o 
  -5   7   1        1.09       -3.57      2.38 o 
  -4   7   1       38.33       34.18      3.64 o 
  -3   7   1       14.65       17.73      3.10 o 
  -2   7   1        1.66        1.53      1.57 o 
  -1   7   1       17.75       18.75      2.36 o 
   0   7   1       73.70       67.90      3.83 o 
   1   7   1       17.33       19.66      2.74 o 
   2   7   1        1.35        0.34      1.40 o 
   3   7   1       14.89       20.18      2.38 o 
   4   7   1       38.60       31.98      3.60 o 
   5   7   1        1.07        1.21      2.54 o 
   6   7   1        1.44        5.58      2.38 o 
  -5   8   1        5.51        1.75      4.45 o 
  -4   8   1        9.41        8.12      2.55 o 
  -3   8   1       15.01       14.42      3.22 o 
  -2   8   1       24.17       21.01      3.88 o 
  -1   8   1       28.02       28.18      3.21 o 
   0   8   1       23.27       34.27      3.18 o 
   1   8   1       27.97       28.35      3.53 o 
   2   8   1       24.20       22.49      2.69 o 
   3   8   1       14.97       13.71      3.18 o 
   4   8   1        9.41        8.18      3.45 o 
   5   8   1        5.52        6.46      4.45 o 
  -3   9   1        5.82        3.04      4.38 o 
  -2   9   1        0.30       -0.38      2.84 o 
  -1   9   1       12.76       15.51      3.21 o 
   0   9   1       23.68       31.48      3.12 o 
   1   9   1       13.11       19.58      4.12 o 
   2   9   1        0.32        0.19      2.24 o 
   3   9   1        5.62       -1.52      4.01 o 
   0   0   2     2692.50     2600.97     53.31 o 
   1   0   2      113.52       99.58      2.30 o 
   2   0   2        1.90        1.23      0.84 o 
   3   0   2      262.26      249.88      5.11 o 
   4   0   2      570.51      693.34     12.39 o 
   5   0   2       14.77       17.03      1.61 o 
   6   0   2        3.15        4.22      1.86 o 
   7   0   2       17.12       17.57      3.55 o 
   8   0   2       93.58       68.80      8.55 o 
  -7   1   2       45.20       43.01      4.03 o 
  -6   1   2       40.29       43.80      2.41 o 
  -5   1   2       64.58       64.66      2.41 o 
  -4   1   2      258.79      262.33      4.72 o 
  -3   1   2      490.72      478.51      8.01 o 
  -2   1   2       95.85      113.65      2.34 o 
  -1   1   2      688.26      643.50     10.13 o 
   0   1   2     1109.95     1239.68     18.25 o 
   1   1   2      666.11      664.22     37.32 o 
   2   1   2       96.85      112.91      3.24 o 
   3   1   2      500.56      511.57      9.60 o 
   4   1   2      258.12      257.96      5.94 o 
   5   1   2       61.20       59.32      2.93 o 
   6   1   2       40.94       42.73      3.86 o 
   7   1   2       45.91       47.71      4.06 o 
   8   1   2       10.97       17.92      2.78 o 
  -8   2   2        7.36        6.50      8.25 o 
  -7   2   2       14.32       17.08      3.67 o 
  -6   2   2      112.25      115.15      5.74 o 
  -5   2   2       66.25       69.69      3.85 o 
  -4   2   2      126.22      126.47      3.69 o 
  -3   2   2      351.23      317.26      6.91 o 
  -2   2   2     1610.56     1679.75     49.85 o 
  -1   2   2     1040.09      995.35     18.23 o 
   0   2   2      762.37      797.50     12.36 o 
   1   2   2     1034.61     1002.36     21.26 o 
   2   2   2     1609.90     1656.87     34.53 o 
   3   2   2      354.00      334.49      5.91 o 
   4   2   2      128.18      123.85      3.09 o 
   5   2   2       65.83       70.15      3.01 o 
   6   2   2      112.06      114.72      4.36 o 
   7   2   2       14.45       13.28      2.41 o 
   8   2   2        7.57        2.85      5.46 o 
  -8   3   2        0.65       -1.92      2.51 o 
  -7   3   2       15.76       16.27      3.90 o 
  -6   3   2       37.39       43.21      4.61 o 
  -5   3   2       39.81       52.49      3.44 o 
  -4   3   2       26.31       20.01      1.64 o 
  -3   3   2       97.42      106.33      3.88 o 
  -2   3   2      268.98      268.44      5.84 o 
  -1   3   2      135.20      139.97      3.34 o 
   0   3   2       66.44       52.23      2.10 o 
   1   3   2      130.60      139.02      3.49 o 
   2   3   2      267.38      275.02      5.39 o 
   3   3   2      100.82      119.57      3.92 o 
   4   3   2       26.40       21.37      1.62 o 
   5   3   2       38.86       41.38      2.79 o 
   6   3   2       36.69       36.86      2.98 o 
   7   3   2       16.23       21.89      2.91 o 
   8   3   2        0.71       -0.69      2.25 o 
  -8   4   2        1.89       -5.03      4.30 o 
  -7   4   2        6.13        5.32      2.87 o 
  -6   4   2       60.53       51.73      4.31 o 
  -5   4   2       66.24       76.48      5.21 o 
  -4   4   2        4.95        2.13      1.60 o 
  -3   4   2      126.17      126.69      4.20 o 
  -2   4   2      543.27      539.61     10.66 o 
  -1   4   2      391.93      383.33      8.76 o 
   0   4   2        8.85        7.23      1.16 o 
   1   4   2      380.68      363.75      7.77 o 
   2   4   2      543.57      554.20     10.13 o 
   3   4   2      131.54      127.28      4.39 o 
   4   4   2        4.97        4.99      1.43 o 
   5   4   2       63.93       60.48      3.41 o 
   6   4   2       60.57       54.00      3.55 o 
   7   4   2        6.62        8.46      3.76 o 
   8   4   2        1.92        8.67      3.84 o 
  -7   5   2       26.52       33.24      4.29 o 
  -6   5   2       11.45        8.48      2.67 o 
  -5   5   2       76.48       79.93      5.67 o 
  -4   5   2      101.21      101.91      5.57 o 
  -3   5   2      245.82      243.92      7.73 o 
  -2   5   2       23.22       26.93      2.94 o 
  -1   5   2      378.29      386.98      8.91 o 
   0   5   2      341.72      334.56      8.34 o 
   1   5   2      380.53      384.16      7.97 o 
   2   5   2       23.25       26.00      2.09 o 
   3   5   2      244.02      236.88      6.77 o 
   4   5   2      101.26       95.48      3.89 o 
   5   5   2       77.13       83.05      4.70 o 
   6   5   2       11.49        6.82      2.66 o 
   7   5   2       26.18       22.44      6.21 o 
  -6   6   2      186.34      174.68      8.45 o 
  -5   6   2       14.23       15.55      3.12 o 
  -4   6   2      239.48      226.75      9.03 o 
  -3   6   2       29.88       29.36      4.15 o 
  -2   6   2     1064.24     1037.16     19.48 o 
  -1   6   2       56.94       55.16      3.41 o 
   0   6   2      566.07      562.17     11.70 o 
   1   6   2       59.47       56.99      3.39 o 
   2   6   2     1064.83     1053.72     19.65 o 
   3   6   2       28.32       31.63      2.65 o 
   4   6   2      238.61      217.17      6.54 o 
   5   6   2       15.08       15.87      3.25 o 
   6   6   2      186.67      162.34      8.18 o 
  -6   7   2       32.67       30.98      3.77 o 
  -5   7   2        0.94        0.04      2.64 o 
  -4   7   2        0.85       -0.24      1.87 o 
  -3   7   2        2.13        2.10      5.01 o 
  -2   7   2      138.15      123.48      5.27 o 
  -1   7   2        4.12        9.97      2.09 o 
   0   7   2        5.21        4.64      2.72 o 
   1   7   2        4.24        7.82      2.21 o 
   2   7   2      138.71      134.42      6.27 o 
   3   7   2        2.07        1.32      2.74 o 
   4   7   2        0.43        0.87      1.68 o 
   5   7   2        0.97        3.25      2.53 o 
   6   7   2       32.99       33.02      3.97 o 
  -5   8   2        1.36       -5.68      4.25 o 
  -4   8   2        1.08        4.88      2.35 o 
  -3   8   2        5.40        5.50      6.49 o 
  -2   8   2       39.05       39.38      4.99 o 
  -1   8   2       11.64       13.10      3.02 o 
   0   8   2        1.64        3.98      2.24 o 
   1   8   2       11.38       11.76      2.53 o 
   2   8   2       38.99       44.64      3.40 o 
   3   8   2        5.55        8.72      2.37 o 
   4   8   2        1.13        2.19      2.94 o 
   5   8   2        1.31       -4.00      4.00 o 
  -3   9   2       20.23       19.38      5.14 o 
  -2   9   2       19.42       19.20      4.00 o 
  -1   9   2       24.23       26.37      5.00 o 
   0   9   2        1.46        5.76      1.98 o 
   1   9   2       23.75       33.63      3.53 o 
   2   9   2       19.40       18.50      2.73 o 
   3   9   2       20.54       14.39      8.68 o 
   1   0   3       30.89       23.30      1.06 o 
   2   0   3     4068.79     4380.46     88.92 o 
   3   0   3       29.72       23.13      1.82 o 
   4   0   3       13.19       15.22      1.29 o 
   5   0   3       23.10       20.19      1.77 o 
   6   0   3       80.24       80.71      5.54 o 
   7   0   3        1.63        0.79      2.26 o 
   8   0   3        0.87        5.01      3.97 o 
  -8   1   3        3.58        2.85      3.54 o 
  -7   1   3        3.83        3.15      1.96 o 
  -6   1   3       80.92       77.09      5.44 o 
  -5   1   3       97.69      102.59      3.68 o 
  -4   1   3       16.34       15.42      1.20 o 
  -3   1   3      234.87      199.39      4.03 o 
  -2   1   3     1673.79     1858.01     25.36 o 
  -1   1   3      861.40      814.08     14.22 o 
   0   1   3       10.18        8.62      0.69 o 
   1   1   3      874.28      854.72     25.50 o 
   2   1   3     1675.45     1842.01     48.27 o 
   3   1   3      226.17      199.72      5.15 o 
   4   1   3       14.34       13.55      1.35 o 
   5   1   3       99.56      100.90      3.86 o 
   6   1   3       81.28       77.02      3.86 o 
   7   1   3        3.49        3.77      2.21 o 
   8   1   3        3.50        5.42      3.60 o 
  -8   2   3       13.28        3.72      3.63 o 
  -7   2   3        9.64        8.97      3.41 o 
  -6   2   3       47.55       43.40      3.62 o 
  -5   2   3      113.03      117.76      4.71 o 
  -4   2   3      233.60      225.26      4.58 o 
  -3   2   3      373.10      360.61      6.43 o 
  -2   2   3      499.62      506.19     11.39 o 
  -1   2   3     1576.45     1550.82     33.86 o 
   0   2   3      873.24      937.86     14.39 o 
   1   2   3     1570.18     1567.48     29.10 o 
   2   2   3      501.29      499.18     11.79 o 
   3   2   3      377.61      366.67     15.47 o 
   4   2   3      234.62      214.37      7.01 o 
   5   2   3      112.11      112.32      4.27 o 
   6   2   3       48.07       49.29      2.84 o 
   7   2   3       10.02       11.88      2.40 o 
   8   2   3       13.37       16.42      4.12 o 
  -8   3   3       15.62       18.29      3.92 o 
  -7   3   3       61.40       67.75      6.66 o 
  -6   3   3        2.90        3.12      2.09 o 
  -5   3   3      183.18      170.49      7.63 o 
  -4   3   3      216.81      229.55      6.50 o 
  -3   3   3      604.01      623.11     12.13 o 
  -2   3   3        2.00       -1.92      1.28 o 
  -1   3   3     1392.83     1489.68     22.76 o 
   0   3   3     1179.35     1347.67     20.65 o 
   1   3   3     1391.71     1480.51     22.97 o 
   2   3   3        1.99        1.27      0.96 o 
   3   3   3      604.91      649.07     12.69 o 
   4   3   3      215.34      221.73      5.26 o 
   5   3   3      183.26      179.76      5.86 o 
   6   3   3        2.96        1.84      1.51 o 
   7   3   3       61.30       67.00      4.50 o 
   8   3   3       15.36       12.51      2.78 o 
  -8   4   3       14.04       12.14      3.64 o 
  -7   4   3        5.67        5.71      2.95 o 
  -6   4   3        8.00       10.42      2.47 o 
  -5   4   3       25.88       27.72      4.26 o 
  -4   4   3      205.66      211.56      7.91 o 
  -3   4   3       75.24       75.95      3.39 o 
  -2   4   3      141.69      123.83      3.75 o 
  -1   4   3      159.01      180.79      6.55 o 
   0   4   3      745.87      804.85     13.28 o 
   1   4   3      168.83      190.52      4.63 o 
   2   4   3      142.58      123.03      3.43 o 
   3   4   3       69.47       76.49      3.01 o 
   4   4   3      205.08      200.40      6.65 o 
   5   4   3       27.60       29.85      2.56 o 
   6   4   3        8.48       10.09      2.05 o 
   7   4   3        5.16        8.33      4.85 o 
   8   4   3       13.94       16.45      3.04 o 
  -7   5   3       19.93       13.48      3.37 o 
  -6   5   3       21.93       23.00      3.91 o 
  -5   5   3       97.75      102.94      6.39 o 
  -4   5   3      198.44      208.41      8.18 o 
  -3   5   3      180.23      177.57      7.87 o 
  -2   5   3       64.24       57.79      2.83 o 
  -1   5   3      377.47      373.34      8.71 o 
   0   5   3      566.52      562.88     10.17 o 
   1   5   3      374.53      377.32      7.89 o 
   2   5   3       63.80       65.29      3.14 o 
   3   5   3      181.89      182.23      6.45 o 
   4   5   3      198.78      197.68      5.94 o 
   5   5   3       97.07      102.42      4.64 o 
   6   5   3       21.64       21.56      2.55 o 
   7   5   3       20.14       20.20      3.43 o 
  -6   6   3       66.07       61.15      5.04 o 
  -5   6   3        9.15       11.36      3.07 o 
  -4   6   3      271.35      251.82     12.68 o 
  -3   6   3        6.53        7.42      2.63 o 
  -2   6   3      277.70      254.93      6.77 o 
  -1   6   3       15.60       18.87      2.58 o 
   0   6   3      605.79      590.55     12.18 o 
   1   6   3       13.29       15.41      2.25 o 
   2   6   3      276.78      258.36      6.92 o 
   3   6   3        7.80        7.36      1.89 o 
   4   6   3      272.11      261.17      7.27 o 
   5   6   3        8.46       11.38      2.47 o 
   6   6   3       65.56       61.60      4.95 o 
  -6   7   3        2.72        1.15      2.34 o 
  -5   7   3        5.13        7.14      2.88 o 
  -4   7   3       71.53       61.64      4.88 o 
  -3   7   3       27.52       25.20      3.65 o 
  -2   7   3        0.40        5.87      4.24 o 
  -1   7   3       33.82       35.81      2.91 o 
   0   7   3      154.95      155.51      5.89 o 
   1   7   3       34.08       32.72      3.19 o 
   2   7   3        0.20        0.61      1.48 o 
   3   7   3       27.46       26.60      2.65 o 
   4   7   3       71.97       70.64      5.05 o 
   5   7   3        5.22        3.63      3.42 o 
   6   7   3        2.62       -0.44      3.54 o 
  -4   8   3       11.10       11.36      2.76 o 
  -3   8   3        3.52        6.51      2.79 o 
  -2   8   3        1.62        1.37      2.01 o 
  -1   8   3        6.16       10.09      3.07 o 
   0   8   3       29.87       35.53      3.11 o 
   1   8   3        5.84        6.43      2.34 o 
   2   8   3        1.63        5.72      2.00 o 
   3   8   3        3.76        3.08      2.27 o 
   4   8   3       11.02       16.76      3.17 o 
  -3   9   3        8.19       11.58      6.25 o 
  -2   9   3        1.80        3.74      3.30 o 
  -1   9   3       16.80       30.84      9.83 o 
   0   9   3       24.82       28.48      3.52 o 
   1   9   3       16.97       26.09      3.31 o 
   2   9   3        1.81        4.72      2.19 o 
   3   9   3        8.06        9.77      4.81 o 
   0   0   4     6848.74     6767.26    137.36 o 
   1   0   4       37.82       30.73      1.29 o 
   2   0   4       16.33       14.62      0.99 o 
   3   0   4        0.52        0.99      0.93 o 
   4   0   4      740.90      795.96     13.37 o 
   5   0   4        9.91        9.76      1.65 o 
   6   0   4        7.81       10.08      1.59 o 
   7   0   4        0.73       -1.53      2.03 o 
   8   0   4       28.79       29.15      5.87 o 
  -8   1   4        5.34        3.80      4.24 o 
  -7   1   4        5.61        7.50      2.45 o 
  -6   1   4       32.79       34.82      2.93 o 
  -5   1   4       51.94       52.91      2.67 o 
  -4   1   4      161.63      166.95      3.64 o 
  -3   1   4      148.50      151.44      3.70 o 
  -2   1   4      778.63      809.20     12.63 o 
  -1   1   4      725.91      680.01     11.27 o 
   0   1   4     1554.91     1681.55     24.73 o 
   1   1   4      717.32      754.27     15.84 o 
   2   1   4      775.62      798.92     23.37 o 
   3   1   4      150.17      157.90      4.23 o 
   4   1   4      163.22      155.24      4.41 o 
   5   1   4       50.83       56.50      2.93 o 
   6   1   4       32.37       34.49      3.01 o 
   7   1   4        5.48        5.05      2.50 o 
   8   1   4        5.48        4.44      2.85 o 
  -8   2   4        6.33        5.40      3.63 o 
  -7   2   4        6.32        8.78      3.13 o 
  -6   2   4        9.24        8.89      1.79 o 
  -5   2   4       16.46       18.50      2.18 o 
  -4   2   4       77.80       72.67      2.66 o 
  -3   2   4      151.15      144.16      3.71 o 
  -2   2   4       54.66       52.26      1.91 o 
  -1   2   4      388.17      333.36      7.67 o 
   0   2   4      294.46      328.97      5.87 o 
   1   2   4      383.20      337.59      6.07 o 
   2   2   4       54.95       54.71      4.33 o 
   3   2   4      155.85      145.05      4.77 o 
   4   2   4       77.92       75.57      3.28 o 
   5   2   4       16.55       19.17      2.39 o 
   6   2   4        9.35       12.12      2.21 o 
   7   2   4        6.97       12.12      2.35 o 
   8   2   4        6.29       10.61      2.14 o 
  -8   3   4       15.26       14.30      4.66 o 
  -7   3   4       57.74       60.98     10.45 o 
  -6   3   4       31.56       35.04      4.23 o 
  -5   3   4      446.13      480.54     14.65 o 
  -4   3   4      102.97      124.47      5.55 o 
  -3   3   4      946.59      942.31     17.02 o 
  -2   3   4      440.84      461.91     11.92 o 
  -1   3   4     2754.08     3125.39     52.18 o 
   0   3   4      339.89      400.71      7.14 o 
   1   3   4     2764.43     3095.21     42.64 o 
   2   3   4      440.58      465.06      8.75 o 
   3   3   4      940.61      948.24     17.54 o 
   4   3   4      103.71      116.95      3.58 o 
   5   3   4      446.15      476.93     11.18 o 
   6   3   4       31.24       37.42      2.61 o 
   7   3   4       57.41       52.49      4.17 o 
   8   3   4       15.39       13.94      2.52 o 
  -7   4   4        6.14       13.65      7.15 o 
  -6   4   4       24.51       25.52      3.24 o 
  -5   4   4       18.00       19.44      6.02 o 
  -4   4   4      104.95      102.55      5.42 o 
  -3   4   4       33.31       35.18      3.54 o 
  -2   4   4      142.42      159.61      4.33 o 
  -1   4   4       83.29       97.65      2.98 o 
   0   4   4      443.81      444.37      8.13 o 
   1   4   4       86.90      102.36      3.30 o 
   2   4   4      141.70      160.66      4.10 o 
   3   4   4       32.16       41.43      2.35 o 
   4   4   4      105.41      104.70      4.00 o 
   5   4   4       18.79       20.82      2.22 o 
   6   4   4       24.14       22.87      2.57 o 
   7   4   4        6.12       10.06      2.37 o 
  -7   5   4       15.10       21.49      4.61 o 
  -6   5   4       83.46       78.93      6.03 o 
  -5   5   4       33.13       36.75      4.15 o 
  -4   5   4        9.58       12.26      2.84 o 
  -3   5   4       82.41       79.10      5.32 o 
  -2   5   4      634.57      640.25     15.02 o 
  -1   5   4      158.21      155.85      5.06 o 
   0   5   4        2.27        0.75      1.87 o 
   1   5   4      158.38      153.14      4.47 o 
   2   5   4      634.01      649.31     11.68 o 
   3   5   4       82.51       82.12      3.86 o 
   4   5   4        9.46        9.06      1.69 o 
   5   5   4       33.12       39.43      2.98 o 
   6   5   4       83.31       75.34      4.45 o 
   7   5   4       15.15       11.35      3.03 o 
  -6   6   4       14.70       13.13      4.20 o 
  -5   6   4       15.47       15.37      3.26 o 
  -4   6   4       18.34       18.12      2.92 o 
  -3   6   4        9.55        9.76      2.86 o 
  -2   6   4       25.78       29.40      4.35 o 
  -1   6   4       22.89       22.75      2.60 o 
   0   6   4       25.06       23.04      2.30 o 
   1   6   4       20.50       19.92      2.44 o 
   2   6   4       25.95       25.56      2.25 o 
   3   6   4       10.79       10.66      2.41 o 
   4   6   4       18.70       16.43      2.03 o 
   5   6   4       14.63       15.60      3.12 o 
   6   6   4       14.85       21.99      3.28 o 
  -6   7   4       10.38        9.42      5.83 o 
  -5   7   4       13.59        9.62      2.96 o 
  -4   7   4        7.59        7.84      3.48 o 
  -3   7   4       21.84       19.99      3.94 o 
  -2   7   4       31.57       37.47      3.65 o 
  -1   7   4       51.58       54.65      4.02 o 
   0   7   4       11.42       11.80      2.23 o 
   1   7   4       50.71       59.26      4.06 o 
   2   7   4       31.56       38.18      3.04 o 
   3   7   4       22.61       26.22      2.63 o 
   4   7   4        7.59        4.39      2.22 o 
   5   7   4       13.38       16.28      2.94 o 
   6   7   4       10.38       14.38      4.66 o 
  -4   8   4        0.70       -1.17      2.39 o 
  -3   8   4       27.72       28.67      3.94 o 
  -2   8   4        0.80        2.98      2.04 o 
  -1   8   4       42.51       47.35      5.90 o 
   0   8   4        2.16        2.41      3.26 o 
   1   8   4       43.30       44.16      3.74 o 
   2   8   4        0.79        1.62      1.95 o 
   3   8   4       27.27       29.48      3.65 o 
   4   8   4        0.69        2.28      2.82 o 
  -2   9   4       18.34       19.03      4.20 o 
  -1   9   4        2.45        9.28      3.99 o 
   0   9   4        1.27        6.24      2.55 o 
   1   9   4        2.47        5.55      2.91 o 
   2   9   4       18.31       15.00      2.63 o 
   3   9   4        1.12        4.38      2.84 o 
   1   0   5       43.62       41.32      2.25 o 
   2   0   5       15.67       14.42      0.98 o 
   3   0   5        4.52        4.48      1.06 o 
   4   0   5        0.53       -1.53      1.02 o 
   5   0   5        0.85        2.20      1.51 o 
   6   0   5       23.06       23.21      3.25 o 
   7   0   5        1.29        1.25      2.19 o 
   8   0   5        0.22        3.95      2.39 o 
  -8   1   5        5.65        6.24      2.45 o 
  -7   1   5       10.80       10.88      2.61 o 
  -6   1   5        4.22        9.09      1.79 o 
  -5   1   5       85.85       90.70      4.34 o 
  -4   1   5      372.89      373.37      7.17 o 
  -3   1   5      263.97      273.20      6.36 o 
  -2   1   5       36.43       38.39      1.84 o 
  -1   1   5      694.30      704.57     11.59 o 
   0   1   5     3041.21     3072.98     44.68 o 
   1   1   5      694.44      734.82     14.34 o 
   2   1   5       37.70       36.80      1.35 o 
   3   1   5      263.77      268.80      5.47 o 
   4   1   5      372.63      362.62      7.97 o 
   5   1   5       85.19       86.03      3.70 o 
   6   1   5        4.59        3.56      1.49 o 
   7   1   5       10.63       13.86      2.68 o 
   8   1   5        5.65        6.34      4.32 o 
  -8   2   5        0.17        2.29      3.15 o 
  -7   2   5       10.02        9.16      3.07 o 
  -6   2   5        2.80        2.01      1.53 o 
  -5   2   5       37.10       39.12      2.87 o 
  -4   2   5       12.72       11.35      1.65 o 
  -3   2   5      132.89      140.00      4.00 o 
  -2   2   5       27.03       27.18      1.27 o 
  -1   2   5      340.75      345.97      6.32 o 
   0   2   5        0.75        1.69      0.80 o 
   1   2   5      361.36      365.12      8.80 o 
   2   2   5       26.64       27.78      1.41 o 
   3   2   5      124.13      135.17      4.09 o 
   4   2   5       12.70       11.60      1.75 o 
   5   2   5       40.87       41.08      3.21 o 
   6   2   5        2.70       -0.08      1.54 o 
   7   2   5        9.37       11.69      2.09 o 
   8   2   5        0.14        1.46      3.78 o 
  -8   3   5        0.99       -0.95      3.67 o 
  -7   3   5      124.38      134.09     10.07 o 
  -6   3   5      110.84       98.74      6.83 o 
  -5   3   5      234.89      219.32     11.86 o 
  -4   3   5        5.47        3.79      2.17 o 
  -3   3   5     1283.33     1371.79     32.02 o 
  -2   3   5      999.04     1088.82     26.19 o 
  -1   3   5     2148.59     2422.10     64.31 o 
   0   3   5       18.41       13.53      1.22 o 
   1   3   5     2143.34     2472.87     34.09 o 
   2   3   5      999.72     1069.62     17.57 o 
   3   3   5     1284.08     1385.84     24.62 o 
   4   3   5        4.85        6.90      1.38 o 
   5   3   5      234.16      237.03      7.02 o 
   6   3   5      111.20      114.10      4.54 o 
   7   3   5      124.25      123.63      6.26 o 
   8   3   5        0.90        1.90      1.86 o 
  -7   4   5        5.79        9.74      3.70 o 
  -6   4   5       36.90       37.41      3.77 o 
  -5   4   5        4.70        9.79      2.58 o 
  -4   4   5        1.03       -1.18      1.98 o 
  -3   4   5       47.75       43.36      4.06 o 
  -2   4   5      269.17      261.58      7.24 o 
  -1   4   5       36.05       32.68      2.31 o 
   0   4   5       12.04        6.44      1.19 o 
   1   4   5       33.54       28.34      1.65 o 
   2   4   5      269.03      260.00      5.71 o 
   3   4   5       49.88       45.16      3.00 o 
   4   4   5        0.90        0.27      1.32 o 
   5   4   5        3.91        4.68      1.72 o 
   6   4   5       36.91       40.32      2.91 o 
   7   4   5        6.14        4.73      2.33 o 
  -7   5   5        2.32        9.05      3.76 o 
  -6   5   5        2.27       -1.54      2.05 o 
  -5   5   5        5.00        6.73      2.79 o 
  -4   5   5      114.74      109.16      5.80 o 
  -3   5   5       46.78       51.26      4.43 o 
  -2   5   5        7.24        7.37      2.42 o 
  -1   5   5       80.81       76.28      3.60 o 
   0   5   5      396.41      440.78      8.49 o 
   1   5   5       84.55       82.20      3.29 o 
   2   5   5        7.42        7.71      1.52 o 
   3   5   5       44.81       49.84      3.10 o 
   4   5   5      114.42      105.17      4.15 o 
   5   5   5        5.62        5.48      1.92 o 
   6   5   5        2.32        3.96      2.29 o 
   7   5   5        2.16        3.88      2.36 o 
  -6   6   5        2.53        0.36      2.83 o 
  -5   6   5       23.21       25.24      3.85 o 
  -4   6   5       14.23       14.95      2.87 o 
  -3   6   5       96.90       94.17      6.02 o 
  -2   6   5       39.94       38.81      3.62 o 
  -1   6   5      111.50       98.28      6.44 o 
   0   6   5       50.31       40.60      2.64 o 
   1   6   5      114.83      104.00      5.70 o 
   2   6   5       40.41       39.79      2.61 o 
   3   6   5       94.84       95.22      4.38 o 
   4   6   5       14.19       11.11      1.77 o 
   5   6   5       24.07       28.04      2.87 o 
   6   6   5        2.80        1.04      1.85 o 
  -5   7   5        6.67        9.69      2.92 o 
  -4   7   5        0.07       -1.45      3.70 o 
  -3   7   5       10.41       16.75      3.13 o 
  -2   7   5       59.57       46.33      4.03 o 
  -1   7   5       17.39       19.94      2.76 o 
   0   7   5        0.29        0.52      1.81 o 
   1   7   5       18.93       18.25      2.61 o 
   2   7   5       59.53       47.22      3.44 o 
   3   7   5        9.40        8.94      2.13 o 
   4   7   5        0.06        3.69      1.55 o 
   5   7   5        7.15        4.82      2.45 o 
  -4   8   5        4.67        9.84      2.61 o 
  -3   8   5       31.86       30.62      5.23 o 
  -2   8   5        0.02        5.29      2.31 o 
  -1   8   5       56.68       51.04      5.91 o 
   0   8   5       13.68       18.44      4.18 o 
   1   8   5       56.92       61.08      4.82 o 
   2   8   5        0.01        2.53      2.30 o 
   3   8   5       31.70       35.63      3.60 o 
   4   8   5        4.66        3.46      2.47 o 
  -2   9   5        0.04        4.43      4.62 o 
  -1   9   5       14.46       19.91      4.58 o 
   0   9   5       10.25       17.22      3.83 o 
   1   9   5       14.54       18.39      3.65 o 
   2   9   5        0.05        2.15      2.67 o 
   0   0   6      876.29      865.86     18.72 o 
   1   0   6       37.12       40.72      2.20 o 
   2   0   6        5.16        4.16      0.81 o 
   3   0   6       36.43       34.84      1.87 o 
   4   0   6       73.53       75.69      2.95 o 
   5   0   6       38.63       39.40      3.03 o 
   6   0   6        2.04        3.55      1.64 o 
   7   0   6        3.16        4.58      2.44 o 
   8   0   6        0.78        6.49      3.31 o 
  -8   1   6        3.53        6.32      2.59 o 
  -7   1   6       12.87       10.08      2.30 o 
  -6   1   6       10.07        9.65      1.83 o 
  -5   1   6       63.23       61.40      4.04 o 
  -4   1   6      233.70      238.98      5.90 o 
  -3   1   6      471.02      466.58      8.81 o 
  -2   1   6      172.48      177.44      3.91 o 
  -1   1   6      980.87      989.79     18.65 o 
   0   1   6     1162.67     1223.44     18.44 o 
   1   1   6      992.01     1016.15     17.06 o 
   2   1   6      172.15      174.70      4.72 o 
   3   1   6      466.02      460.59      9.21 o 
   4   1   6      234.29      232.39      5.21 o 
   5   1   6       64.13       59.58      3.64 o 
   6   1   6        9.97       11.93      1.86 o 
   7   1   6       12.69       14.12      3.00 o 
   8   1   6        3.64       -0.17      4.14 o 
  -8   2   6        0.42        1.32      5.12 o 
  -7   2   6       23.79       17.55      2.96 o 
  -6   2   6       24.74       20.81      2.33 o 
  -5   2   6      102.22      112.41      4.60 o 
  -4   2   6        1.99        0.60      1.32 o 
  -3   2   6      245.12      271.16      6.77 o 
  -2   2   6      134.31      123.87      3.66 o 
  -1   2   6      674.05      745.67     10.53 o 
   0   2   6        8.39       12.20      1.23 o 
   1   2   6      665.63      759.05     21.24 o 
   2   2   6      135.91      122.05      5.22 o 
   3   2   6      249.30      270.20      6.36 o 
   4   2   6        1.93        0.75      1.18 o 
   5   2   6      100.81      111.99      5.05 o 
   6   2   6       25.00       22.21      2.34 o 
   7   2   6       24.20       24.03      3.30 o 
   8   2   6        0.45        3.27      2.21 o 
  -8   3   6       23.06       18.92      5.35 o 
  -7   3   6       52.08       46.77      8.25 o 
  -6   3   6       24.82       24.20      4.04 o 
  -5   3   6      180.53      193.97     10.75 o 
  -4   3   6      455.28      471.82     13.16 o 
  -3   3   6      643.63      691.25     18.32 o 
  -2   3   6      232.52      235.77      8.81 o 
  -1   3   6     1210.65     1470.26     25.68 o 
   0   3   6     1655.20     1795.26     27.22 o 
   1   3   6     1215.88     1460.04     21.16 o 
   2   3   6      231.28      241.43      5.24 o 
   3   3   6      640.82      706.66     12.76 o 
   4   3   6      455.14      453.90      9.14 o 
   5   3   6      181.68      182.15      5.52 o 
   6   3   6       24.34       28.79      2.76 o 
   7   3   6       51.80       58.26      3.95 o 
   8   3   6       23.08       25.80      3.04 o 
  -7   4   6        1.09       -2.98      2.94 o 
  -6   4   6        2.43        4.93      2.56 o 
  -5   4   6        9.12       10.52      2.74 o 
  -4   4   6       37.63       39.14      3.60 o 
  -3   4   6       19.51       19.52      3.17 o 
  -2   4   6      103.24       85.50      4.64 o 
  -1   4   6       26.65       23.27      2.07 o 
   0   4   6      108.35      116.92      3.25 o 
   1   4   6       25.03       23.23      1.87 o 
   2   4   6      103.32       81.49      2.94 o 
   3   4   6       19.86       15.74      1.85 o 
   4   4   6       37.84       39.16      2.68 o 
   5   4   6        9.23        9.12      1.90 o 
   6   4   6        2.39        1.95      1.59 o 
   7   4   6        0.96       -0.68      2.40 o 
  -7   5   6        2.77        8.43      3.76 o 
  -6   5   6        1.01        0.22      2.06 o 
  -5   5   6        9.79       12.00      2.92 o 
  -4   5   6        3.80        4.25      2.12 o 
  -3   5   6       80.43       90.95      6.75 o 
  -2   5   6        6.14        8.91      2.50 o 
  -1   5   6      111.68      112.09      4.25 o 
   0   5   6       18.89       18.88      1.96 o 
   1   5   6      111.11      103.87      3.76 o 
   2   5   6        6.18        7.67      1.53 o 
   3   5   6       80.69       86.72      3.99 o 
   4   5   6        3.83        3.54      1.38 o 
   5   5   6        9.82       12.30      2.08 o 
   6   5   6        1.01        0.35      1.69 o 
   7   5   6        2.70        2.40      3.00 o 
  -6   6   6        7.73        9.76      2.81 o 
  -5   6   6       56.65       61.18      5.27 o 
  -4   6   6       25.12       25.05      3.45 o 
  -3   6   6      111.02      109.98      6.47 o 
  -2   6   6       63.31       61.36      4.39 o 
  -1   6   6      196.13      184.34      6.88 o 
   0   6   6       81.15       82.88      3.64 o 
   1   6   6      198.63      187.69      6.05 o 
   2   6   6       63.46       59.77      3.12 o 
   3   6   6      109.28      100.03      5.36 o 
   4   6   6       24.98       27.55      2.45 o 
   5   6   6       57.32       62.64      3.91 o 
   6   6   6        7.78        7.27      2.21 o 
  -5   7   6       16.76       15.19      3.26 o 
  -4   7   6       44.29       44.60      5.65 o 
  -3   7   6       23.43       16.24      3.71 o 
  -2   7   6        3.93        1.40      2.04 o 
  -1   7   6       39.44       30.00      3.72 o 
   0   7   6      126.28      112.87      5.44 o 
   1   7   6       39.36       28.22      3.10 o 
   2   7   6        4.14        1.99      1.69 o 
   3   7   6       23.50       21.60      3.05 o 
   4   7   6       44.24       45.88      3.10 o 
   5   7   6       16.76       10.51      3.70 o 
  -4   8   6        1.27        3.41      2.18 o 
  -3   8   6       10.55       15.76      3.87 o 
  -2   8   6       27.31       31.89      3.54 o 
  -1   8   6       16.04       14.33      4.06 o 
   0   8   6        1.83        1.93      2.15 o 
   1   8   6       15.31       12.34      3.33 o 
   2   8   6       27.19       33.87      4.28 o 
   3   8   6       11.02       15.19      2.88 o 
   4   8   6        1.24        4.51      2.19 o 
  -2   9   6        0.09        6.74      3.70 o 
  -1   9   6       30.07       36.78      5.62 o 
   0   9   6        4.12       14.76      3.46 o 
   1   9   6       30.33       23.46      3.92 o 
   2   9   6        0.09       -0.05      3.47 o 
   1   0   7      974.44     1088.78     18.37 o 
   2   0   7      157.73      163.87      4.46 o 
   3   0   7      674.02      729.25     13.51 o 
   4   0   7        7.65        7.48      1.34 o 
   5   0   7       87.54       87.20      4.45 o 
   6   0   7       22.17       23.14      2.92 o 
   7   0   7       72.33       73.85      5.58 o 
   8   0   7        2.51        4.35      5.02 o 
  -8   1   7        6.96       10.25      2.95 o 
  -7   1   7       17.90       28.25      5.19 o 
  -6   1   7       32.71       34.43      2.87 o 
  -5   1   7       62.23       59.00      3.36 o 
  -4   1   7      196.50      197.11      5.74 o 
  -3   1   7      496.05      519.85      9.64 o 
  -2   1   7      523.03      531.01      9.13 o 
  -1   1   7     1154.20     1204.52     19.15 o 
   0   1   7     1456.14     1466.08     22.08 o 
   1   1   7     1131.08     1259.33     20.88 o 
   2   1   7      523.39      516.35     11.18 o 
   3   1   7      505.74      513.26     10.13 o 
   4   1   7      196.84      192.82      5.81 o 
   5   1   7       58.82       63.15      4.41 o 
   6   1   7       32.95       37.29      3.48 o 
   7   1   7       18.51       19.80      3.43 o 
   8   1   7        7.03        4.63      3.25 o 
  -8   2   7        4.96       12.74      4.88 o 
  -7   2   7       32.97       37.83      3.60 o 
  -6   2   7        3.45        4.85      2.44 o 
  -5   2   7       66.86       72.95      4.17 o 
  -4   2   7      149.72      143.70      4.57 o 
  -3   2   7      221.89      238.13      6.35 o 
  -2   2   7       15.57       13.36      1.35 o 
  -1   2   7      411.33      453.47      6.95 o 
   0   2   7      538.83      582.29      9.65 o 
   1   2   7      406.31      463.74     10.14 o 
   2   2   7       15.10       13.49      1.47 o 
   3   2   7      225.79      250.79      6.15 o 
   4   2   7      150.49      141.52      5.04 o 
   5   2   7       65.85       73.68      4.14 o 
   6   2   7        3.29        1.34      1.60 o 
   7   2   7       33.46       35.77      4.99 o 
   8   2   7        5.02        8.89      2.30 o 
  -8   3   7        3.91        6.15      3.97 o 
  -7   3   7        6.91        9.48      4.45 o 
  -6   3   7       48.17       50.66      4.88 o 
  -5   3   7       98.16       95.27      5.69 o 
  -4   3   7      107.33      113.65      6.24 o 
  -3   3   7      136.78      142.20      5.61 o 
  -2   3   7      432.86      438.29     11.79 o 
  -1   3   7      456.24      517.75      9.29 o 
   0   3   7      594.19      647.70     10.92 o 
   1   3   7      445.20      516.62     10.48 o 
   2   3   7      432.97      409.34      8.43 o 
   3   3   7      142.20      154.49      4.52 o 
   4   3   7      106.64      106.86      3.66 o 
   5   3   7       95.77       96.80      3.92 o 
   6   3   7       48.07       46.89      3.01 o 
   7   3   7        7.38        7.29      1.93 o 
   8   3   7        3.82        9.33      3.27 o 
  -7   4   7        0.40       -0.11      3.07 o 
  -6   4   7        6.26        5.97      2.73 o 
  -5   4   7        5.91        6.05      2.57 o 
  -4   4   7       12.19       14.74      4.78 o 
  -3   4   7       13.87       14.99      3.06 o 
  -2   4   7       28.29       25.64      3.06 o 
  -1   4   7       27.27       27.01      2.32 o 
   0   4   7       67.73       54.44      2.27 o 
   1   4   7       27.35       27.95      2.03 o 
   2   4   7       28.75       24.62      1.90 o 
   3   4   7       14.38       16.38      1.95 o 
   4   4   7       12.17        6.82      2.22 o 
   5   4   7        6.05       10.21      1.92 o 
   6   4   7        6.40        5.34      1.59 o 
   7   4   7        0.51        0.01      2.61 o 
  -7   5   7        1.84        6.41      3.97 o 
  -6   5   7        1.26        1.94      2.36 o 
  -5   5   7       19.91       21.42      3.45 o 
  -4   5   7       21.77       23.41      3.14 o 
  -3   5   7       37.20       36.34      3.84 o 
  -2   5   7        0.57        0.09      2.24 o 
  -1   5   7       92.76       84.05      4.41 o 
   0   5   7       95.24       85.20      3.44 o 
   1   5   7       90.02       86.20      3.51 o 
   2   5   7        0.56        0.15      1.35 o 
   3   5   7       38.67       39.12      2.79 o 
   4   5   7       21.53       20.58      2.09 o 
   5   5   7       19.39       21.15      3.01 o 
   6   5   7        1.22       -0.76      1.48 o 
   7   5   7        2.00        0.43      3.14 o 
  -6   6   7        0.02        5.06      2.86 o 
  -5   6   7       26.02       25.42      3.79 o 
  -4   6   7        6.60        7.92      2.42 o 
  -3   6   7       62.26       58.44      6.87 o 
  -2   6   7        0.02        1.58      1.96 o 
  -1   6   7       99.30       90.82      5.74 o 
   0   6   7       16.30       16.16      2.26 o 
   1   6   7       94.25       89.88      4.14 o 
   2   6   7        0.03        0.55      1.34 o 
   3   6   7       65.20       61.70      3.64 o 
   4   6   7        6.70        7.59      1.88 o 
   5   6   7       24.52       30.09      3.01 o 
   6   6   7        0.03        0.84      1.99 o 
  -5   7   7       19.76       20.98      3.63 o 
  -4   7   7        1.93        1.02      2.59 o 
  -3   7   7       79.33       72.30      5.62 o 
  -2   7   7       57.46       57.35      4.54 o 
  -1   7   7       94.55       85.91      5.72 o 
   0   7   7        0.21        0.44      1.59 o 
   1   7   7       92.79       83.92      4.80 o 
   2   7   7       57.46       63.08      3.88 o 
   3   7   7       80.66       70.86      4.04 o 
   4   7   7        2.08       -0.66      1.55 o 
   5   7   7       19.29       12.71      2.57 o 
  -4   8   7        7.90        9.30      2.62 o 
  -3   8   7        2.88        4.79      2.64 o 
  -2   8   7        5.86        5.75      3.50 o 
  -1   8   7        4.60       14.47      3.96 o 
   0   8   7       24.84       25.41      4.15 o 
   1   8   7        4.24        5.42      2.92 o 
   2   8   7        5.84        5.72      2.05 o 
   3   8   7        3.10        1.38      2.51 o 
   4   8   7        7.81        7.17      2.42 o 
  -1   9   7       28.53       30.11      5.42 o 
   0   9   7       16.91       15.29      4.06 o 
   1   9   7       27.84       33.52      5.39 o 
   2   9   7        6.30       14.99      3.23 o 
   0   0   8       29.35       21.30      1.60 o 
   1   0   8     2465.04     2927.87     43.27 o 
   2   0   8        2.60        2.00      0.84 o 
   3   0   8      694.08      737.99     12.60 o 
   4   0   8       14.41       13.59      1.89 o 
   5   0   8      355.54      362.54     10.34 o 
   6   0   8        3.32        4.26      3.11 o 
   7   0   8       37.26       43.30      4.45 o 
   8   0   8        0.25       -3.46      2.96 o 
  -8   1   8        2.81        8.76      2.75 o 
  -7   1   8       41.98       42.75      4.56 o 
  -6   1   8      147.56      130.01      6.12 o 
  -5   1   8      185.62      202.60      7.67 o 
  -4   1   8       13.68       12.33      1.72 o 
  -3   1   8      554.05      606.56     11.16 o 
  -2   1   8     1913.25     2049.67     30.80 o 
  -1   1   8     1544.12     1793.04     27.57 o 
   0   1   8       37.92       37.48      1.48 o 
   1   1   8     1566.65     1823.29     27.25 o 
   2   1   8     1914.29     2008.56     37.88 o 
   3   1   8      542.04      625.70     13.80 o 
   4   1   8       13.93       12.76      1.75 o 
   5   1   8      189.56      207.46      8.46 o 
   6   1   8      147.86      139.92      7.00 o 
   7   1   8       40.85       41.03      4.34 o 
   8   1   8        2.89       -2.12      5.14 o 
  -8   2   8        1.13        2.58      3.14 o 
  -7   2   8       13.61       13.00      2.78 o 
  -6   2   8        7.21        6.24      1.75 o 
  -5   2   8       40.65       39.50      3.00 o 
  -4   2   8        7.74        8.37      1.55 o 
  -3   2   8      118.43      122.55      4.05 o 
  -2   2   8      215.38      225.22      5.21 o 
  -1   2   8      232.12      243.90      4.82 o 
   0   2   8        8.54        7.00      0.96 o 
   1   2   8      236.25      242.50      6.45 o 
   2   2   8      215.58      210.38      5.74 o 
   3   2   8      115.46      126.65      9.49 o 
   4   2   8        7.18        7.21      1.90 o 
   5   2   8       42.25       45.97      3.86 o 
   6   2   8        7.27        3.57      2.03 o 
   7   2   8       13.05       19.66      4.13 o 
   8   2   8        1.08        2.99      3.48 o 
  -7   3   8        5.11        6.92      3.23 o 
  -6   3   8        4.62       10.26      2.94 o 
  -5   3   8       49.48       46.61      3.54 o 
  -4   3   8        1.80        4.56      1.66 o 
  -3   3   8       87.42       80.80      3.82 o 
  -2   3   8       66.91       67.78      2.97 o 
  -1   3   8      261.81      251.68      5.43 o 
   0   3   8        2.39       -0.02      0.98 o 
   1   3   8      264.33      256.26      5.58 o 
   2   3   8       66.31       63.54      3.25 o 
   3   3   8       85.70       86.83      3.72 o 
   4   3   8        1.91        1.97      1.55 o 
   5   3   8       50.37       49.75      3.18 o 
   6   3   8        4.47        4.31      1.47 o 
   7   3   8        4.81        4.95      2.02 o 
  -7   4   8        0.99        6.09      4.51 o 
  -6   4   8        2.00        3.99      2.42 o 
  -5   4   8        6.78        7.92      2.72 o 
  -4   4   8      140.22      138.71      6.42 o 
  -3   4   8       25.78       27.53      4.31 o 
  -2   4   8        7.38       10.43      3.16 o 
  -1   4   8       62.27       64.67      3.20 o 
   0   4   8      471.42      445.21      8.41 o 
   1   4   8       61.00       68.48      3.27 o 
   2   4   8        7.84        8.24      1.45 o 
   3   4   8       26.34       28.34      2.26 o 
   4   4   8      140.02      134.23      4.36 o 
   5   4   8        6.75        3.04      1.99 o 
   6   4   8        2.23        0.62      1.65 o 
   7   4   8        1.00        5.63      2.07 o 
  -7   5   8        0.26        0.23      3.63 o 
  -6   5   8        9.72       13.89      3.20 o 
  -5   5   8        0.83        6.24      2.67 o 
  -4   5   8       20.01       22.56      2.98 o 
  -3   5   8        3.19        2.04      2.58 o 
  -2   5   8      119.32      121.19      9.73 o 
  -1   5   8        8.11        5.95      4.29 o 
   0   5   8       53.30       50.32      3.33 o 
   1   5   8        8.79        3.70      1.69 o 
   2   5   8      119.21      115.85      3.89 o 
   3   5   8        2.86        1.97      1.54 o 
   4   5   8       19.84       14.27      1.90 o 
   5   5   8        0.93       -1.58      1.91 o 
   6   5   8        9.65        5.02      2.04 o 
   7   5   8        0.23       -0.67      4.86 o 
  -6   6   8        0.54        6.32      3.06 o 
  -5   6   8        3.03        5.34      2.76 o 
  -4   6   8       32.52       31.92      3.58 o 
  -3   6   8        9.81       11.75      3.08 o 
  -2   6   8        4.11        1.08      2.71 o 
  -1   6   8       16.64       26.25      3.59 o 
   0   6   8      105.49      117.04      5.01 o 
   1   6   8       17.24       17.91      2.34 o 
   2   6   8        4.05        2.30      1.50 o 
   3   6   8        9.23        7.42      3.78 o 
   4   6   8       32.86       36.47      2.77 o 
   5   6   8        3.32        3.33      1.98 o 
   6   6   8        0.52        1.49      1.81 o 
  -5   7   8       34.91       38.06      4.60 o 
  -4   7   8        1.72        3.14      2.29 o 
  -3   7   8       56.32       53.05      4.93 o 
  -2   7   8        0.89       -0.16      2.01 o 
  -1   7   8      114.49      115.85      6.74 o 
   0   7   8        4.18        6.78      2.20 o 
   1   7   8      116.13      112.84      6.71 o 
   2   7   8        0.90        3.36      1.69 o 
   3   7   8       55.25       57.78      4.26 o 
   4   7   8        1.71        2.11      1.71 o 
   5   7   8       35.49       33.38      3.88 o 
  -4   8   8        6.97        6.71      2.64 o 
  -3   8   8       25.79       29.93      3.81 o 
  -2   8   8        2.35        6.95      2.37 o 
  -1   8   8       36.64       49.16      4.57 o 
   0   8   8       16.15        8.23      3.03 o 
   1   8   8       37.61       48.93      4.79 o 
   2   8   8        2.36        5.58      3.39 o 
   3   8   8       25.17       33.94      3.70 o 
   4   8   8        6.95        1.04      2.25 o 
  -1   9   8       18.38       17.55      4.58 o 
   0   9   8        1.81        1.00      4.88 o 
   1   9   8       18.47       20.51      5.17 o 
   1   0   9      857.60     1047.98     16.65 o 
   2   0   9       19.39       15.42      1.14 o 
   3   0   9      359.68      419.06     12.53 o 
   4   0   9        0.27        0.09      1.58 o 
   5   0   9       94.12       96.02      4.84 o 
   6   0   9        0.12       -0.36      1.84 o 
   7   0   9       46.70       37.95      4.40 o 
   8   0   9        0.01        2.45      2.58 o 
  -8   1   9       21.86       18.79      3.44 o 
  -7   1   9       53.70       54.75      5.09 o 
  -6   1   9        2.19        6.08      1.78 o 
  -5   1   9      237.70      249.56      8.40 o 
  -4   1   9      334.57      326.71      8.99 o 
  -3   1   9      659.77      731.50     13.01 o 
  -2   1   9       21.37       17.10      1.56 o 
  -1   1   9     1430.22     1645.02     25.49 o 
   0   1   9     1183.75     1175.71     18.21 o 
   1   1   9     1420.09     1660.23     27.90 o 
   2   1   9       21.72       16.78      1.74 o 
   3   1   9      666.39      735.39     16.11 o 
   4   1   9      334.60      331.89      8.76 o 
   5   1   9      235.75      238.17      9.43 o 
   6   1   9        2.59        1.36      1.90 o 
   7   1   9       54.44       50.78      4.85 o 
   8   1   9       21.77       14.50      3.97 o 
  -8   2   9        5.34       13.35      7.91 o 
  -7   2   9        1.08        1.08      2.02 o 
  -6   2   9        0.33       -1.08      2.04 o 
  -5   2   9       25.28       25.53      2.87 o 
  -4   2   9       46.21       47.47      2.78 o 
  -3   2   9       50.18       46.34      2.62 o 
  -2   2   9       10.86       11.04      1.32 o 
  -1   2   9      152.50      155.40      4.11 o 
   0   2   9       41.17       45.66      1.93 o 
   1   2   9      150.89      154.77      4.20 o 
   2   2   9       10.47        9.44      1.51 o 
   3   2   9       50.34       53.23      3.81 o 
   4   2   9       46.47       54.68      4.26 o 
   5   2   9       24.18       18.52      2.90 o 
   6   2   9        0.32       -0.85      1.68 o 
   7   2   9        1.16        1.37      2.91 o 
   8   2   9        5.31        0.82      3.33 o 
  -7   3   9        6.36       11.88      3.78 o 
  -6   3   9       19.13       25.35      3.19 o 
  -5   3   9       52.76       56.23      3.59 o 
  -4   3   9        2.06        2.29      1.47 o 
  -3   3   9      112.07      113.61      4.71 o 
  -2   3   9      190.63      187.98      5.27 o 
  -1   3   9      252.80      257.63      6.55 o 
   0   3   9        8.72       10.64      1.35 o 
   1   3   9      258.27      273.48      5.95 o 
   2   3   9      190.96      170.85      5.53 o 
   3   3   9      109.89      113.87      5.69 o 
   4   3   9        1.71        0.97      1.78 o 
   5   3   9       53.91       50.55      4.24 o 
   6   3   9       19.25       20.37      3.40 o 
   7   3   9        6.37        8.94      3.85 o 
  -7   4   9        1.32        2.99      9.12 o 
  -6   4   9       16.62       18.69      3.36 o 
  -5   4   9       19.45       19.86      3.87 o 
  -4   4   9       15.84       13.33      2.65 o 
  -3   4   9       33.68       33.99      3.91 o 
  -2   4   9      238.50      235.60      7.22 o 
  -1   4   9       82.08       86.94      4.43 o 
   0   4   9       72.71       73.48      2.75 o 
   1   4   9       85.76       90.84      3.88 o 
   2   4   9      238.01      235.10      6.30 o 
   3   4   9       31.54       32.36      2.38 o 
   4   4   9       16.00       13.86      1.68 o 
   5   4   9       19.90       15.87      2.20 o 
   6   4   9       16.43       15.82      2.16 o 
   7   4   9        1.12        1.24      2.17 o 
  -6   5   9        6.62        6.86      4.32 o 
  -5   5   9       25.84       32.15      3.92 o 
  -4   5   9       50.12       45.54      5.06 o 
  -3   5   9       42.48       40.86      4.16 o 
  -2   5   9       69.31       59.42      4.44 o 
  -1   5   9       90.35       81.96      4.52 o 
   0   5   9      145.46      154.10      5.66 o 
   1   5   9       88.33       88.71      4.04 o 
   2   5   9       69.08       65.88      2.94 o 
   3   5   9       43.71       42.42      2.76 o 
   4   5   9       50.34       53.93      3.16 o 
   5   5   9       25.45       22.47      2.64 o 
   6   5   9        6.54        7.19      2.30 o 
  -6   6   9       11.54       10.27      4.00 o 
  -5   6   9       14.73       16.07      3.35 o 
  -4   6   9       15.06       16.88      2.91 o 
  -3   6   9       23.12       26.82      3.70 o 
  -2   6   9      105.93      104.28      5.95 o 
  -1   6   9       65.22       69.60      5.23 o 
   0   6   9       39.66       37.19      3.04 o 
   1   6   9       65.35       70.10      4.43 o 
   2   6   9      106.02      115.76      4.08 o 
   3   6   9       23.13       22.01      2.43 o 
   4   6   9       15.08       12.77      1.95 o 
   5   6   9       14.72       16.24      2.44 o 
   6   6   9       11.65        9.23      2.15 o 
  -5   7   9        9.31       15.08      3.27 o 
  -4   7   9        7.73        5.47      2.44 o 
  -3   7   9       31.56       36.33      4.19 o 
  -2   7   9       17.33       13.00      3.31 o 
  -1   7   9       47.22       50.58      4.61 o 
   0   7   9       16.78       17.59      2.77 o 
   1   7   9       46.43       47.44      4.60 o 
   2   7   9       17.40       17.65      2.75 o 
   3   7   9       32.02       32.57      3.39 o 
   4   7   9        7.64        8.19      1.96 o 
   5   7   9        8.99        6.59      2.52 o 
  -3   8   9       30.25       38.64      4.43 o 
  -2   8   9       14.07       16.28      2.93 o 
  -1   8   9       46.38       55.53      4.86 o 
   0   8   9        3.00        0.18      2.49 o 
   1   8   9       46.01       51.72      6.10 o 
   2   8   9       14.10       12.68      2.91 o 
   3   8   9       30.51       32.52      4.71 o 
   0   0  10        0.04        0.04      1.75 o 
   1   0  10       40.77       26.35      1.76 o 
   2   0  10        1.31        2.47      0.85 o 
   3   0  10        2.44        3.65      1.67 o 
   4   0  10        1.65        3.75      1.61 o 
   5   0  10        4.85        7.10      2.01 o 
   6   0  10        2.18        2.79      2.10 o 
   7   0  10        6.27        4.30      2.70 o 
   8   0  10        3.51        6.64      2.84 o 
  -8   1  10        2.56        5.40      3.39 o 
  -7   1  10       43.49       44.93      7.09 o 
  -6   1  10        9.70        7.50      1.91 o 
  -5   1  10      134.73      128.41      5.83 o 
  -4   1  10        0.95        2.39      2.24 o 
  -3   1  10      424.37      450.41     10.09 o 
  -2   1  10       13.37       12.73      1.33 o 
  -1   1  10      711.60      765.81     14.19 o 
   0   1  10        0.08        0.36      0.84 o 
   1   1  10      711.87      772.36     12.72 o 
   2   1  10       13.26       15.97      1.81 o 
   3   1  10      425.42      464.14     11.44 o 
   4   1  10        1.71        2.37      1.95 o 
   5   1  10      134.46      142.33     12.81 o 
   6   1  10        9.49        4.26      1.95 o 
   7   1  10       43.66       42.80      5.74 o 
   8   1  10        2.73        3.42      9.09 o 
  -7   2  10        0.17       -0.02      2.21 o 
  -6   2  10       93.94       97.78      5.08 o 
  -5   2  10        3.65        4.04      1.99 o 
  -4   2  10       36.67       37.68      3.01 o 
  -3   2  10        5.36        5.20      1.70 o 
  -2   2  10      881.01      913.56     15.11 o 
  -1   2  10        7.31        6.69      1.44 o 
   0   2  10      106.78       99.32      2.84 o 
   1   2  10        7.27        7.62      1.28 o 
   2   2  10      881.20      868.79     18.32 o 
   3   2  10        4.97        6.57      2.38 o 
   4   2  10       36.41       32.84      3.16 o 
   5   2  10        3.40        6.46      2.30 o 
   6   2  10       93.91       88.50      5.49 o 
   7   2  10        0.13       -3.40      3.18 o 
  -7   3  10       22.23       32.36      7.43 o 
  -6   3  10        6.39        8.93      3.16 o 
  -5   3  10       16.27       17.66      3.19 o 
  -4   3  10      237.99      226.41      6.54 o 
  -3   3  10      127.69      128.47      4.53 o 
  -2   3  10        0.50        0.56      1.25 o 
  -1   3  10      120.24      120.05      6.12 o 
   0   3  10      651.86      616.04     10.79 o 
   1   3  10      116.52      122.60      4.06 o 
   2   3  10        0.59        1.48      2.40 o 
   3   3  10      129.74      137.44      6.52 o 
   4   3  10      238.18      213.48      8.24 o 
   5   3  10       15.49       12.65      2.77 o 
   6   3  10        6.64       10.00      3.58 o 
   7   3  10       22.44       28.54      3.31 o 
  -7   4  10        5.27       12.04      4.00 o 
  -6   4  10        2.17        3.31      2.71 o 
  -5   4  10        6.11        5.28      2.58 o 
  -4   4  10       31.31       31.89      2.92 o 
  -3   4  10       65.79       67.80      4.29 o 
  -2   4  10        0.92        0.22      1.81 o 
  -1   4  10       88.46       86.33      4.50 o 
   0   4  10       46.03       37.10      2.39 o 
   1   4  10       85.09       89.15      3.89 o 
   2   4  10        0.69       -0.71      1.44 o 
   3   4  10       68.06       69.45      3.68 o 
   4   4  10       31.01       28.60      2.46 o 
   5   4  10        5.37        8.39      2.15 o 
   6   4  10        2.11       -0.07      1.61 o 
   7   4  10        5.53        3.73      2.76 o 
  -6   5  10       23.10       23.21      3.34 o 
  -5   5  10       42.85       46.11      4.43 o 
  -4   5  10        5.34        4.79      1.97 o 
  -3   5  10      152.26      149.56      6.46 o 
  -2   5  10      105.05      107.56      7.67 o 
  -1   5  10      214.60      192.82      7.09 o 
   0   5  10       16.01       14.54      2.37 o 
   1   5  10      219.92      196.94      7.17 o 
   2   5  10      105.01      104.27      4.18 o 
   3   5  10      149.40      152.54      5.66 o 
   4   5  10        5.30        4.83      1.60 o 
   5   5  10       43.94       44.85      4.25 o 
   6   5  10       23.05       22.72      3.26 o 
  -5   6  10        3.95       10.17      3.03 o 
  -4   6  10        5.95        4.07      2.81 o 
  -3   6  10       30.54       37.50      3.47 o 
  -2   6  10       25.60       27.93      3.37 o 
  -1   6  10       36.83       43.60      4.32 o 
   0   6  10       21.04       29.50      3.30 o 
   1   6  10       38.92       40.29      3.55 o 
   2   6  10       25.71       27.93      2.46 o 
   3   6  10       29.11       34.48      2.96 o 
   4   6  10        5.98        9.95      1.75 o 
   5   6  10        4.37        4.28      2.43 o 
  -4   7  10       25.39       27.94      7.41 o 
  -3   7  10        5.39       11.32      3.98 o 
  -2   7  10       37.37       35.72      3.85 o 
  -1   7  10        6.27       14.52      3.06 o 
   0   7  10       67.66       63.17      4.69 o 
   1   7  10        6.46       12.05      3.02 o 
   2   7  10       37.22       29.90      3.58 o 
   3   7  10        5.23        5.32      2.33 o 
   4   7  10       25.57       21.88      2.60 o 
  -3   8  10        9.55       11.49      3.45 o 
  -2   8  10       11.47       13.33      2.67 o 
  -1   8  10       17.87       27.90      3.73 o 
   0   8  10        3.76       11.95      3.24 o 
   1   8  10       17.76       23.07      5.23 o 
   2   8  10       11.35        7.32      3.93 o 
   3   8  10        9.64       12.65      3.45 o 
   1   0  11      543.98      551.82      9.86 o 
   2   0  11      136.56      136.95      4.79 o 
   3   0  11      342.70      339.31      9.82 o 
   4   0  11        6.85        7.67      1.89 o 
   5   0  11       24.80       18.68      3.15 o 
   6   0  11       18.37       22.84      3.12 o 
   7   0  11        9.89        7.50      3.00 o 
  -7   1  11        9.78       11.96      3.25 o 
  -6   1  11        2.93        0.35      2.35 o 
  -5   1  11       45.78       47.81      5.67 o 
  -4   1  11       34.87       35.24      2.85 o 
  -3   1  11       96.42       84.93      4.39 o 
  -2   1  11       18.52       19.98      1.55 o 
  -1   1  11      176.03      175.80      4.43 o 
   0   1  11      187.99      157.44      3.73 o 
   1   1  11      178.95      175.32      4.75 o 
   2   1  11       18.62       23.97      2.14 o 
   3   1  11       94.17       98.39      5.21 o 
   4   1  11       35.54       40.25      3.54 o 
   5   1  11       46.80       54.57      6.69 o 
   6   1  11        3.05        0.37      1.88 o 
   7   1  11        9.49        5.13      3.29 o 
  -7   2  11        3.86        1.50      2.41 o 
  -6   2  11       10.29        8.37      2.16 o 
  -5   2  11       16.35       18.95      2.64 o 
  -4   2  11      290.33      286.37      8.52 o 
  -3   2  11       50.94       53.30      4.03 o 
  -2   2  11       42.63       40.48      2.22 o 
  -1   2  11      119.43      118.43      4.05 o 
   0   2  11     1196.51     1186.53     18.90 o 
   1   2  11      121.31      115.50      3.83 o 
   2   2  11       42.11       43.39      2.79 o 
   3   2  11       49.94       50.97      4.13 o 
   4   2  11      290.00      271.14      9.69 o 
   5   2  11       16.25       16.58      2.96 o 
   6   2  11       10.05        9.76      2.47 o 
   7   2  11        3.84        5.16      3.62 o 
  -7   3  11       24.34       34.01      8.51 o 
  -6   3  11      142.82      122.03      6.02 o 
  -5   3  11       43.31       52.17      4.00 o 
  -4   3  11       52.21       56.72      3.14 o 
  -3   3  11      130.87      133.04      4.68 o 
  -2   3  11      774.11      755.67     13.38 o 
  -1   3  11      176.17      165.39      5.36 o 
   0   3  11       82.30       90.75      3.44 o 
   1   3  11      175.59      176.13      5.17 o 
   2   3  11      773.56      734.39     19.14 o 
   3   3  11      131.39      144.21      6.90 o 
   4   3  11       53.22       57.28      4.21 o 
   5   3  11       42.91       44.16      4.27 o 
   6   3  11      142.33      142.37      8.83 o 
   7   3  11       24.47       30.76      5.05 o 
  -7   4  11        0.44        3.63      5.07 o 
  -6   4  11      180.22      183.92     10.66 o 
  -5   4  11        4.76       -0.98      2.19 o 
  -4   4  11       68.43       65.98      4.00 o 
  -3   4  11       11.31       10.86      2.47 o 
  -2   4  11      985.32      951.79     20.24 o 
  -1   4  11       31.12       35.76      5.17 o 
   0   4  11      138.09      126.62      4.34 o 
   1   4  11       32.97       33.43      2.80 o 
   2   4  11      984.21      910.61     17.73 o 
   3   4  11       10.59        9.90      2.02 o 
   4   4  11       69.51       64.00      3.45 o 
   5   4  11        5.33        7.71      2.70 o 
   6   4  11      179.59      163.04      6.99 o 
   7   4  11        0.44        1.79      7.02 o 
  -6   5  11        1.24       -0.88      2.78 o 
  -5   5  11       59.11       65.14      5.26 o 
  -4   5  11       52.89       56.05      3.85 o 
  -3   5  11      106.74       96.60      6.45 o 
  -2   5  11        7.63        8.64      2.06 o 
  -1   5  11      196.73      173.73      8.71 o 
   0   5  11       90.68       85.37      5.15 o 
   1   5  11      194.49      178.76      6.89 o 
   2   5  11        7.56        9.68      2.14 o 
   3   5  11      107.92      100.24      5.11 o 
   4   5  11       52.85       55.89      3.72 o 
   5   5  11       58.54       63.86      4.67 o 
   6   5  11        1.21       -0.95      2.08 o 
  -5   6  11        0.08        0.89      2.51 o 
  -4   6  11        0.63       -0.16      1.71 o 
  -3   6  11        0.41        0.68      2.49 o 
  -2   6  11       19.38       20.71      2.95 o 
  -1   6  11        1.78        2.25      2.62 o 
   0   6  11        0.01        1.58      2.03 o 
   1   6  11        1.93        8.62      2.33 o 
   2   6  11       19.49       16.75      3.38 o 
   3   6  11        0.40       -2.67      1.79 o 
   4   6  11        0.57       -1.14      1.72 o 
   5   6  11        0.06       -0.66      2.22 o 
  -4   7  11        9.86        9.14      2.19 o 
  -3   7  11       14.96       17.38      3.32 o 
  -2   7  11       42.33       41.11      3.93 o 
  -1   7  11       25.52       25.28      3.78 o 
   0   7  11       27.51       30.34      3.54 o 
   1   7  11       26.12       28.56      3.88 o 
   2   7  11       42.44       39.27      3.87 o 
   3   7  11       14.58       14.07      3.96 o 
   4   7  11        9.78        9.49      2.43 o 
  -3   8  11        0.24        4.69      2.91 o 
  -2   8  11        3.22        0.44      2.12 o 
  -1   8  11        0.53        3.27      2.62 o 
   0   8  11       19.53       24.75      4.04 o 
   1   8  11        0.50        8.75      3.58 o 
   2   8  11        3.24        5.63      5.10 o 
   3   8  11        0.22       -1.36      3.85 o 
   0   0  12      527.93      527.04     13.25 o 
   1   0  12      220.45      236.91      6.46 o 
   2   0  12        2.91        1.95      1.49 o 
   3   0  12       73.34       70.91      4.06 o 
   4   0  12      115.47      116.27      4.95 o 
   5   0  12       25.26       29.19      5.01 o 
   6   0  12        3.21        0.05      2.13 o 
   7   0  12        2.20        0.69      4.93 o 
  -7   1  12        1.49        3.39      3.03 o 
  -6   1  12       11.36       12.28      2.89 o 
  -5   1  12        5.14        4.54      2.17 o 
  -4   1  12        4.56        4.48      2.37 o 
  -3   1  12        9.49       11.01      2.18 o 
  -2   1  12      115.57      107.24      3.32 o 
  -1   1  12       13.97       12.58      1.53 o 
   0   1  12       10.89        9.63      1.23 o 
   1   1  12       13.41       14.60      2.76 o 
   2   1  12      116.33      113.49      4.41 o 
   3   1  12       10.15       11.95      2.38 o 
   4   1  12        4.36        2.21      1.93 o 
   5   1  12        5.38        5.08      2.51 o 
   6   1  12       11.67       12.78      2.74 o 
   7   1  12        1.61       -2.15      4.22 o 
  -7   2  12        9.37       10.55      3.29 o 
  -6   2  12        2.41        8.36      2.12 o 
  -5   2  12       20.12       23.20      3.00 o 
  -4   2  12       25.42       23.98      2.49 o 
  -3   2  12      132.44      127.28      4.89 o 
  -2   2  12        5.05        4.31      1.34 o 
  -1   2  12      220.26      211.26      5.38 o 
   0   2  12       75.20       76.83      4.37 o 
   1   2  12      219.53      213.61      6.80 o 
   2   2  12        4.78        3.44      1.69 o 
   3   2  12      130.51      142.36      7.47 o 
   4   2  12       25.41       22.57      2.92 o 
   5   2  12       19.90       23.23      3.42 o 
   6   2  12        2.27        3.60      3.12 o 
   7   2  12        8.67        3.41      3.20 o 
  -7   3  12       11.61       11.21      5.48 o 
  -6   3  12       19.98       20.01      2.75 o 
  -5   3  12      107.67      114.19      5.94 o 
  -4   3  12      444.92      413.37     11.38 o 
  -3   3  12      142.82      143.11      4.87 o 
  -2   3  12       93.63       88.98      4.36 o 
  -1   3  12      317.28      323.82      8.30 o 
   0   3  12     1115.07     1099.73     20.10 o 
   1   3  12      322.86      342.80      8.96 o 
   2   3  12       94.54       92.86      5.04 o 
   3   3  12      140.50      145.48      7.18 o 
   4   3  12      443.72      418.38     13.22 o 
   5   3  12      109.80      102.94      7.35 o 
   6   3  12       20.47       19.93      3.07 o 
   7   3  12       11.36       16.61      3.17 o 
  -6   4  12       84.04       81.71     10.02 o 
  -5   4  12        3.64       10.74      3.30 o 
  -4   4  12      739.15      678.70     18.99 o 
  -3   4  12       13.74       19.17      2.77 o 
  -2   4  12      320.60      321.10      9.11 o 
  -1   4  12       13.79       13.68      2.73 o 
   0   4  12     2041.44     2030.00     45.83 o 
   1   4  12       14.95       13.26      3.79 o 
   2   4  12      322.62      298.38      7.78 o 
   3   4  12       12.73       13.55      2.20 o 
   4   4  12      737.27      678.10     14.69 o 
   5   4  12        3.93        8.28      2.26 o 
   6   4  12       85.13       73.32      4.71 o 
  -6   5  12       17.08       12.51      6.72 o 
  -5   5  12       14.97       22.81      4.09 o 
  -4   5  12       13.78       14.52      2.86 o 
  -3   5  12       39.84       34.92      3.40 o 
  -2   5  12       20.81       19.72      2.83 o 
  -1   5  12       61.34       49.41      5.41 o 
   0   5  12       34.19       42.91      3.81 o 
   1   5  12       60.58       60.02      4.10 o 
   2   5  12       21.17       14.90      2.23 o 
   3   5  12       40.11       42.37      3.20 o 
   4   5  12       13.48       15.01      2.21 o 
   5   5  12       14.80       17.37      2.88 o 
   6   5  12       17.27       15.13      2.84 o 
  -5   6  12        2.79        2.02      2.89 o 
  -4   6  12       38.34       43.32      4.35 o 
  -3   6  12       23.46       20.68      3.02 o 
  -2   6  12       53.63       44.67      4.18 o 
  -1   6  12       33.98       31.46      4.02 o 
   0   6  12       90.27       85.56      5.48 o 
   1   6  12       31.61       35.16      4.13 o 
   2   6  12       53.48       40.89      3.33 o 
   3   6  12       25.10       24.93      3.43 o 
   4   6  12       38.52       39.68      4.05 o 
   5   6  12        2.40       -0.30      2.53 o 
  -4   7  12        5.11        8.75      2.56 o 
  -3   7  12       27.30       28.24      3.83 o 
  -2   7  12        0.63        5.45      2.35 o 
  -1   7  12       47.27       47.67      4.77 o 
   0   7  12       10.66       14.24      3.20 o 
   1   7  12       46.58       35.70      4.13 o 
   2   7  12        0.64       -0.86      2.05 o 
   3   7  12       27.64       26.45      3.94 o 
   4   7  12        5.11        5.50      3.32 o 
  -2   8  12        7.35       17.15      2.94 o 
  -1   8  12       10.52       11.83      3.06 o 
   0   8  12       23.69       14.03      5.83 o 
   1   8  12       10.75        7.62      8.38 o 
   2   8  12        7.37       16.77      5.96 o 
   1   0  13       74.73       83.16      6.05 o 
   2   0  13      128.28      115.26      4.63 o 
   3   0  13       68.83       74.15      4.81 o 
   4   0  13        0.16        3.84      1.60 o 
   5   0  13        4.20        5.52      2.90 o 
   6   0  13       12.45       12.68      2.98 o 
   7   0  13        5.01       14.13      3.62 o 
  -7   1  13        4.87        3.00      3.17 o 
  -6   1  13        0.21       -1.45      2.05 o 
  -5   1  13        3.20        5.95      2.21 o 
  -4   1  13        3.79        2.34      2.57 o 
  -3   1  13       22.24       24.49      2.88 o 
  -2   1  13        0.22        2.22      1.64 o 
  -1   1  13       14.52       13.85      1.71 o 
   0   1  13       17.34       17.17      1.51 o 
   1   1  13       13.91       18.73      2.39 o 
   2   1  13        0.40       -0.09      1.67 o 
   3   1  13       23.38       24.19      3.02 o 
   4   1  13        3.93        3.23      2.15 o 
   5   1  13        3.04        2.87      2.50 o 
   6   1  13        0.30       -0.30      2.25 o 
   7   1  13        5.09        2.15      2.92 o 
  -7   2  13        0.67        3.20      3.01 o 
  -6   2  13      107.66       93.99      5.18 o 
  -5   2  13       22.10       20.81      2.98 o 
  -4   2  13      380.58      392.20     10.84 o 
  -3   2  13       27.08       29.86      3.30 o 
  -2   2  13      601.08      602.37     11.21 o 
  -1   2  13       83.16       80.38      3.25 o 
   0   2  13     1007.56      967.18     17.87 o 
   1   2  13       79.70       79.81      4.20 o 
   2   2  13      600.70      592.17     13.87 o 
   3   2  13       27.89       31.15      3.73 o 
   4   2  13      380.65      370.59     12.40 o 
   5   2  13       20.41       24.55      4.06 o 
   6   2  13      107.44       93.71      6.14 o 
   7   2  13        0.72        5.43      3.33 o 
  -6   3  13      136.57      114.51      5.85 o 
  -5   3  13       50.02       53.92      4.26 o 
  -4   3  13        7.74        7.14      2.08 o 
  -3   3  13      169.27      181.54      8.55 o 
  -2   3  13      536.18      548.83     10.59 o 
  -1   3  13      242.28      247.40      7.70 o 
   0   3  13        3.33        2.02      2.32 o 
   1   3  13      236.98      228.35      9.08 o 
   2   3  13      535.89      512.50     16.78 o 
   3   3  13      173.38      174.87      8.18 o 
   4   3  13        8.25        7.84      3.45 o 
   5   3  13       49.21       45.23      4.68 o 
   6   3  13      136.35      121.34      6.94 o 
  -6   4  13      113.60      107.01      8.26 o 
  -5   4  13       22.71       23.19      4.25 o 
  -4   4  13      172.66      168.23      9.59 o 
  -3   4  13       56.14       54.08      4.08 o 
  -2   4  13      633.38      616.03     14.78 o 
  -1   4  13      117.42      126.77      5.77 o 
   0   4  13      342.46      340.34     14.08 o 
   1   4  13      116.12      118.87      5.48 o 
   2   4  13      632.39      595.81     14.69 o 
   3   4  13       56.77       62.91      3.76 o 
   4   4  13      173.59      172.12      6.05 o 
   5   4  13       22.30       23.56      2.80 o 
   6   4  13      113.08      104.02      5.67 o 
  -5   5  13        0.48       -5.37      4.10 o 
  -4   5  13        1.60       -1.25      4.43 o 
  -3   5  13        0.77        1.81      2.11 o 
  -2   5  13       13.54       13.77      2.34 o 
  -1   5  13        1.82        2.96      2.45 o 
   0   5  13        0.79        6.33      2.29 o 
   1   5  13        1.48        6.27      2.34 o 
   2   5  13       13.29        9.99      3.42 o 
   3   5  13        0.94        1.74      1.91 o 
   4   5  13        1.92       -0.89      2.20 o 
   5   5  13        0.48        0.77      2.36 o 
  -5   6  13        8.04       -3.33      5.07 o 
  -4   6  13       65.48       50.33      3.82 o 
  -3   6  13       12.86       16.35      2.63 o 
  -2   6  13       47.18       42.20      4.04 o 
  -1   6  13       32.81       36.54      4.55 o 
   0   6  13      159.28      137.76      7.17 o 
   1   6  13       33.55       37.93      4.30 o 
   2   6  13       47.37       40.14      3.39 o 
   3   6  13       12.49       11.01      2.73 o 
   4   6  13       65.36       57.06      4.07 o 
   5   6  13        8.31       11.29      3.75 o 
  -3   7  13       21.12       17.35      3.48 o 
  -2   7  13        0.76       -1.19      1.90 o 
  -1   7  13       27.96       27.15      3.88 o 
   0   7  13       51.99       58.96      4.81 o 
   1   7  13       28.01       36.42      4.23 o 
   2   7  13        0.82        1.94      2.58 o 
   3   7  13       20.91       26.66      4.12 o 
  -1   8  13       16.61       24.11      5.29 o 
   0   8  13        0.03        3.74      3.74 o 
   0   0  14       30.86       34.45      3.28 o 
   1   0  14      574.11      573.44     12.03 o 
   2   0  14        1.39       -0.62      1.73 o 
   3   0  14      222.85      220.37      9.10 o 
   4   0  14        2.20        2.52      1.67 o 
   5   0  14      118.25      110.67      6.99 o 
   6   0  14        1.40        4.84      2.43 o 
   7   0  14        9.05       19.00      3.98 o 
  -7   1  14        5.36        0.14      3.06 o 
  -6   1  14       11.04       13.82      3.01 o 
  -5   1  14       12.58       17.02      2.86 o 
  -4   1  14        0.28       -0.67      1.55 o 
  -3   1  14       39.08       44.77      3.49 o 
  -2   1  14       18.60       14.62      2.19 o 
  -1   1  14       53.39       51.20      2.62 o 
   0   1  14        0.65        0.40      1.22 o 
   1   1  14       53.49       53.56      3.57 o 
   2   1  14       18.78       21.36      2.43 o 
   3   1  14       38.64       39.04      4.02 o 
   4   1  14        0.63       -0.31      2.41 o 
   5   1  14       12.73       12.81      3.10 o 
   6   1  14       11.19       18.25      4.46 o 
   7   1  14        5.14        2.73      3.10 o 
  -6   2  14      254.27      235.60      8.76 o 
  -5   2  14        1.76        2.45      3.22 o 
  -4   2  14      551.02      512.31     13.48 o 
  -3   2  14        7.53        9.65      2.35 o 
  -2   2  14     1556.87     1533.86     27.48 o 
  -1   2  14       11.11        7.67      2.18 o 
   0   2  14     1369.76     1314.13     23.53 o 
   1   2  14       11.49        4.47      2.33 o 
   2   2  14     1557.52     1536.11     35.95 o 
   3   2  14        7.13        8.12      4.03 o 
   4   2  14      549.41      518.02     15.74 o 
   5   2  14        1.90        3.72      2.68 o 
   6   2  14      254.66      248.04     10.52 o 
   7   2  14        1.53       -4.71      4.97 o 
  -6   3  14       44.04       48.46      3.97 o 
  -5   3  14       17.22       19.13      3.07 o 
  -4   3  14       81.86       73.88      4.35 o 
  -3   3  14       54.25       54.33      4.88 o 
  -2   3  14      210.45      214.93      5.65 o 
  -1   3  14       78.04       90.07      4.11 o 
   0   3  14      128.17      138.40      5.40 o 
   1   3  14       79.78       75.98      5.22 o 
   2   3  14      211.18      196.41      8.15 o 
   3   3  14       53.15       53.26      6.27 o 
   4   3  14       81.73       77.07      5.26 o 
   5   3  14       17.60       15.05      3.47 o 
   6   3  14       44.42       49.17      4.60 o 
  -6   4  14       38.59       37.67      9.33 o 
  -5   4  14        8.80       10.86      3.82 o 
  -4   4  14       11.11        7.57      2.95 o 
  -3   4  14       44.31       48.36      3.95 o 
  -2   4  14      120.54      127.33      5.42 o 
  -1   4  14       82.52       88.17      6.48 o 
   0   4  14       11.30       16.68      2.81 o 
   1   4  14       81.46       85.88      4.75 o 
   2   4  14      120.38      115.22      5.29 o 
   3   4  14       45.11       46.20      3.29 o 
   4   4  14       11.09       14.59      2.10 o 
   5   4  14        8.84       10.44      2.39 o 
   6   4  14       38.51       34.16      3.62 o 
  -5   5  14        9.08       13.63      4.25 o 
  -4   5  14        1.12        4.31      2.92 o 
  -3   5  14       43.37       45.26      3.90 o 
  -2   5  14        0.01        2.35      2.11 o 
  -1   5  14       54.72       52.78      4.87 o 
   0   5  14        1.28        1.03      2.15 o 
   1   5  14       54.70       55.61      4.99 o 
   2   5  14        0.04        1.97      1.85 o 
   3   5  14       43.36       38.58      3.73 o 
   4   5  14        1.03        2.81      1.68 o 
   5   5  14        9.03        7.91      2.67 o 
  -4   6  14        1.52        7.54      3.32 o 
  -3   6  14        5.41        2.89      2.82 o 
  -2   6  14       96.33       84.52      6.45 o 
  -1   6  14        8.19       12.01      3.23 o 
   0   6  14        4.40        7.31      2.47 o 
   1   6  14        8.34        8.93      3.29 o 
   2   6  14       96.24       94.22      4.98 o 
   3   6  14        5.31        9.76      3.44 o 
   4   6  14        1.68        0.15      2.31 o 
  -3   7  14        1.09        5.13      2.80 o 
  -2   7  14       78.99       70.98      5.35 o 
  -1   7  14        2.97        8.34      3.03 o 
   0   7  14        8.76       10.15      2.50 o 
   1   7  14        2.90        4.32      2.91 o 
   2   7  14       78.75       74.35      6.80 o 
   3   7  14        1.16        2.57      3.07 o 
   1   0  15      378.04      348.77      9.82 o 
   2   0  15      251.21      257.05      7.86 o 
   3   0  15      244.87      241.97      9.78 o 
   4   0  15        3.84        2.23      1.74 o 
   5   0  15       71.71       79.27      7.57 o 
   6   0  15       26.53       34.79      4.04 o 
  -6   1  15        3.27        4.54      2.65 o 
  -5   1  15       33.59       36.76      3.72 o 
  -4   1  15       44.78       50.24      3.64 o 
  -3   1  15       38.50       37.94      3.42 o 
  -2   1  15        1.49        1.23      1.81 o 
  -1   1  15      103.64      115.84      4.40 o 
   0   1  15       99.66       89.40      3.54 o 
   1   1  15      102.95      107.72      5.13 o 
   2   1  15        1.50        1.63      1.84 o 
   3   1  15       39.21       38.50      4.14 o 
   4   1  15       45.19       50.73      4.39 o 
   5   1  15       32.94       41.46      7.12 o 
   6   1  15        3.17        2.36      2.55 o 
  -6   2  15      138.75      123.48      6.12 o 
  -5   2  15        1.41       -0.71      2.21 o 
  -4   2  15      460.12      431.99     20.76 o 
  -3   2  15       11.60       11.82      2.54 o 
  -2   2  15      631.95      621.75     14.86 o 
  -1   2  15       27.85       28.95      2.63 o 
   0   2  15     1126.96     1086.94     22.78 o 
   1   2  15       29.51       29.83      3.12 o 
   2   2  15      630.67      624.77     17.57 o 
   3   2  15       10.47       14.21      3.21 o 
   4   2  15      460.97      436.39     14.23 o 
   5   2  15        1.50        4.04      3.78 o 
   6   2  15      138.05      125.83      7.41 o 
  -6   3  15        7.62        4.08      2.42 o 
  -5   3  15        2.10        7.28      2.49 o 
  -4   3  15      124.17      122.23      5.71 o 
  -3   3  15       17.13       19.69      2.79 o 
  -2   3  15        1.21        5.98      1.74 o 
  -1   3  15       23.07       23.65      2.61 o 
   0   3  15      283.79      276.39      8.38 o 
   1   3  15       22.57       19.82      3.31 o 
   2   3  15        0.63        2.20      2.16 o 
   3   3  15       17.50       14.83      5.78 o 
   4   3  15      125.07      118.53      6.67 o 
   5   3  15        1.95        0.51      2.79 o 
   6   3  15        7.41        6.32      2.69 o 
  -5   4  15        0.07        5.90      3.71 o 
  -4   4  15       23.00       25.78      3.30 o 
  -3   4  15        3.14        1.75      3.15 o 
  -2   4  15       71.20       62.49      3.88 o 
  -1   4  15        2.55        8.96      2.40 o 
   0   4  15       40.81       43.54      3.93 o 
   1   4  15        2.55        4.52      2.63 o 
   2   4  15       70.99       59.06      3.84 o 
   3   4  15        3.57        3.76      2.25 o 
   4   4  15       23.00       26.81      2.59 o 
   5   4  15        0.03        0.64      2.03 o 
  -5   5  15       24.59       19.63      4.97 o 
  -4   5  15       17.01        7.43      3.10 o 
  -3   5  15       46.22       48.79      4.69 o 
  -2   5  15        0.46        2.55      2.17 o 
  -1   5  15       94.31       89.31      6.16 o 
   0   5  15       41.87       34.96      3.78 o 
   1   5  15       95.17      101.05      7.42 o 
   2   5  15        0.46        3.51      1.98 o 
   3   5  15       45.63       48.45      5.01 o 
   4   5  15       17.01       19.92      2.71 o 
   5   5  15       24.66       23.98      3.69 o 
  -4   6  15       14.22       14.46      4.00 o 
  -3   6  15       18.47       22.25      6.99 o 
  -2   6  15       12.83       16.62      3.08 o 
  -1   6  15       32.12       40.50      5.21 o 
   0   6  15       27.87       32.57      3.76 o 
   1   6  15       32.47       44.96      4.74 o 
   2   6  15       12.91       13.74      3.96 o 
   3   6  15       18.41       21.23      3.14 o 
   4   6  15       14.14       12.95      2.97 o 
  -2   7  15        0.57       -2.16      2.11 o 
  -1   7  15       12.35       19.08      3.67 o 
   0   7  15       62.38       57.64      4.98 o 
   1   7  15       11.82       11.31      3.13 o 
   2   7  15        0.69        1.49      2.70 o 
   0   0  16      534.66      482.14     16.82 o 
   1   0  16       70.64       64.86      4.06 o 
   2   0  16        0.82        1.54      1.68 o 
   3   0  16       54.44       51.31      3.91 o 
   4   0  16      205.79      213.87      9.19 o 
   5   0  16       19.84       16.27      4.52 o 
   6   0  16        1.33        2.19      3.46 o 
  -6   1  16        7.00        5.65      2.88 o 
  -5   1  16       53.34       58.26      5.58 o 
  -4   1  16       14.73       16.87      4.20 o 
  -3   1  16       92.13       89.20      5.05 o 
  -2   1  16       66.05       63.36      3.78 o 
  -1   1  16      154.19      155.49      7.45 o 
   0   1  16        7.64        5.89      1.88 o 
   1   1  16      156.07      158.62      6.34 o 
   2   1  16       66.26       69.48      5.19 o 
   3   1  16       91.10       88.65      6.02 o 
   4   1  16       14.35       16.51      3.01 o 
   5   1  16       54.38       65.94      5.65 o 
   6   1  16        7.21        7.75      6.15 o 
  -6   2  16       43.35       51.36      4.82 o 
  -5   2  16        2.63        4.79      2.73 o 
  -4   2  16       41.31       37.50      3.32 o 
  -3   2  16        1.74       -0.12      2.02 o 
  -2   2  16      145.47      136.42      6.75 o 
  -1   2  16        2.93        5.17      2.24 o 
   0   2  16       72.90       72.21      5.64 o 
   1   2  16        2.26        3.68      2.22 o 
   2   2  16      145.71      145.70      6.96 o 
   3   2  16        1.26        6.54      2.86 o 
   4   2  16       41.13       34.22      3.79 o 
   5   2  16        2.19        0.01      3.41 o 
   6   2  16       43.49       41.06      4.64 o 
  -6   3  16       11.65       15.60      3.51 o 
  -5   3  16       16.89       24.14      3.33 o 
  -4   3  16        2.09        4.00      2.09 o 
  -3   3  16       24.27       31.52      4.08 o 
  -2   3  16       22.82       24.81      3.30 o 
  -1   3  16       70.03       74.94      4.53 o 
   0   3  16       21.02       25.19      2.75 o 
   1   3  16       70.87       77.78      5.47 o 
   2   3  16       23.25       26.81      3.36 o 
   3   3  16       24.39       28.33      4.09 o 
   4   3  16        1.89        1.00      2.33 o 
   5   3  16       17.19       17.04      4.46 o 
   6   3  16       11.82       10.41      5.92 o 
  -5   4  16       12.41       14.86      4.26 o 
  -4   4  16       21.93       19.21      3.15 o 
  -3   4  16       35.31       34.87      4.20 o 
  -2   4  16       13.11       17.98      2.47 o 
  -1   4  16       48.99       53.00      4.65 o 
   0   4  16       62.95       53.14      4.32 o 
   1   4  16       50.05       46.98      4.58 o 
   2   4  16       13.25       12.35      5.29 o 
   3   4  16       34.61       43.47      3.89 o 
   4   4  16       21.75       19.02      3.50 o 
   5   4  16       12.66       12.42      2.71 o 
  -4   5  16        3.07        3.35      2.94 o 
  -3   5  16       15.08       21.96      6.68 o 
  -2   5  16      126.44      116.72      6.55 o 
  -1   5  16       24.05       27.62      4.02 o 
   0   5  16        4.25        6.92      3.58 o 
   1   5  16       23.84       26.93      5.29 o 
   2   5  16      126.25      124.59      9.75 o 
   3   5  16       15.17       19.88      3.08 o 
   4   5  16        3.07        4.05      2.23 o 
  -3   6  16       27.81       30.88      5.11 o 
  -2   6  16        0.20        3.07      3.14 o 
  -1   6  16       48.37       49.46      5.14 o 
   0   6  16       64.09       71.21      5.36 o 
   1   6  16       48.83       53.45      5.36 o 
   2   6  16        0.22        7.38      2.45 o 
   3   6  16       27.56       32.75      3.74 o 
  -1   7  16       42.76       51.71      5.16 o 
   0   7  16        7.90       11.37      5.71 o 
   1   7  16       44.11       41.26      4.86 o 
   1   0  17        0.01       -1.39      2.33 o 
   2   0  17      360.95      330.74      9.73 o 
   3   0  17        0.02       -3.47      2.74 o 
   4   0  17        0.34       -0.33      2.41 o 
   5   0  17        0.91        0.30      3.32 o 
   6   0  17       81.12       80.00      6.20 o 
  -6   1  17       23.69       31.94      4.22 o 
  -5   1  17       47.24       46.19      5.09 o 
  -4   1  17        2.31        4.82      2.03 o 
  -3   1  17      169.65      175.76      7.32 o 
  -2   1  17      118.28      103.16      5.89 o 
  -1   1  17      215.22      197.40      8.54 o 
   0   1  17       17.04       21.90      2.86 o 
   1   1  17      215.68      188.94      7.21 o 
   2   1  17      117.99      109.46      5.09 o 
   3   1  17      169.59      165.74      9.34 o 
   4   1  17        2.75        1.86      2.50 o 
   5   1  17       47.37       48.48      7.06 o 
   6   1  17       23.49       23.35      4.81 o 
  -6   2  17        0.93       -1.38      4.93 o 
  -5   2  17        3.19        4.78      2.68 o 
  -4   2  17        0.09        0.81      1.92 o 
  -3   2  17        1.16        0.26      2.48 o 
  -2   2  17       29.46       30.18      3.52 o 
  -1   2  17        4.21        4.03      3.40 o 
   0   2  17        2.98        4.72      1.95 o 
   1   2  17        3.66        7.00      2.27 o 
   2   2  17       29.43       30.40      5.18 o 
   3   2  17        1.29        0.63      2.75 o 
   4   2  17        0.17        2.47      2.25 o 
   5   2  17        2.94       -4.27      2.85 o 
   6   2  17        0.92        5.44      4.93 o 
  -5   3  17       12.57       14.50      3.17 o 
  -4   3  17        4.75        2.27      2.39 o 
  -3   3  17       41.94       39.58      4.42 o 
  -2   3  17        1.87        1.29      2.45 o 
  -1   3  17       67.30       65.38      5.30 o 
   0   3  17       27.18       29.53      2.75 o 
   1   3  17       68.95       66.11      7.43 o 
   2   3  17        1.84        4.01      2.40 o 
   3   3  17       40.97       41.44      4.81 o 
   4   3  17        4.82        1.67      2.45 o 
   5   3  17       13.07       13.64      3.82 o 
  -5   4  17       30.37       37.77      7.12 o 
  -4   4  17        1.18        2.05      2.66 o 
  -3   4  17       57.38       62.66      5.29 o 
  -2   4  17        0.54        1.59      4.77 o 
  -1   4  17      111.36      123.38      7.16 o 
   0   4  17        5.09        2.57      2.42 o 
   1   4  17      113.25      119.14      9.75 o 
   2   4  17        0.65        2.07      2.33 o 
   3   4  17       56.24       54.77      4.43 o 
   4   4  17        1.16        3.48      2.42 o 
   5   4  17       30.83       34.71      3.98 o 
  -4   5  17       45.18       40.36      5.45 o 
  -3   5  17        3.94        2.10      3.31 o 
  -2   5  17        9.72       13.63      4.23 o 
  -1   5  17        7.23       12.33      3.14 o 
   0   5  17      133.86      138.98      7.42 o 
   1   5  17        7.24       11.06      3.27 o 
   2   5  17        9.73        5.19      2.65 o 
   3   5  17        3.92        6.07      3.47 o 
   4   5  17       44.90       43.45      4.00 o 
  -2   6  17       66.01       68.79      5.30 o 
  -1   6  17       26.34       25.11      3.91 o 
   0   6  17       10.27        6.48      2.61 o 
   1   6  17       25.64       29.58      5.84 o 
   2   6  17       65.97       67.68      5.49 o 
   0   0  18      214.91      159.28     12.87 o 
   1   0  18       13.57       14.51      4.63 o 
   2   0  18        0.03        1.75      3.54 o 
   3   0  18        9.19       11.63      2.71 o 
   4   0  18      105.49       91.89      6.18 o 
   5   0  18        0.79       -4.16      3.18 o 
  -5   1  18       52.70       51.89      5.64 o 
  -4   1  18       88.22       88.82      4.99 o 
  -3   1  18      142.14      133.38      6.53 o 
  -2   1  18        4.05       -0.06      2.22 o 
  -1   1  18      207.52      205.26      9.01 o 
   0   1  18      257.56      229.89     10.35 o 
   1   1  18      204.26      189.36     13.31 o 
   2   1  18        4.43        7.59      2.15 o 
   3   1  18      144.10      149.92      8.20 o 
   4   1  18       88.02       80.53      5.86 o 
   5   1  18       51.76       45.36      5.03 o 
  -5   2  18        2.56        4.59      2.88 o 
  -4   2  18       18.32       15.86      2.75 o 
  -3   2  18        2.74        3.32      2.59 o 
  -2   2  18       52.00       52.82      4.43 o 
  -1   2  18        3.06        2.01      6.50 o 
   0   2  18       56.54       50.46      4.20 o 
   1   2  18        3.15        0.17      3.19 o 
   2   2  18       52.32       54.75      4.61 o 
   3   2  18        2.81        4.42      3.03 o 
   4   2  18       18.14       15.80      3.25 o 
   5   2  18        2.66        2.99      3.13 o 
  -5   3  18        6.45        8.06      3.18 o 
  -4   3  18       18.74       14.83      3.30 o 
  -3   3  18       21.18       15.23      3.50 o 
  -2   3  18       12.34        6.01      3.52 o 
  -1   3  18       41.97       46.27      5.67 o 
   0   3  18       61.85       64.04      5.26 o 
   1   3  18       39.94       38.96      4.43 o 
   2   3  18       12.53       14.42      3.17 o 
   3   3  18       22.22       20.81      3.68 o 
   4   3  18       18.40       23.82      3.73 o 
   5   3  18        5.99        3.39      3.36 o 
  -4   4  18        3.08       -0.75      3.81 o 
  -3   4  18       34.15       30.59      4.26 o 
  -2   4  18        0.86        3.84      4.62 o 
  -1   4  18       53.39       55.11      6.23 o 
   0   4  18        6.81        7.21      2.42 o 
   1   4  18       51.54       55.27      5.20 o 
   2   4  18        0.93       -2.06      2.19 o 
   3   4  18       35.41       45.53      4.18 o 
   4   4  18        3.10        4.15      2.87 o 
  -3   5  18       44.80       47.84     11.02 o 
  -2   5  18        6.46       18.18      5.57 o 
  -1   5  18       62.16       69.41      5.68 o 
   0   5  18        9.16        4.81      2.50 o 
   1   5  18       62.74       64.80      5.76 o 
   2   5  18        6.38       13.68      3.14 o 
   3   5  18       44.22       53.98      5.48 o 
  -2   6  18       15.52       24.48      4.23 o 
  -1   6  18        3.52       13.68      5.24 o 
   0   6  18       50.15       54.44      4.96 o 
   1   6  18        3.83        3.42      4.65 o 
   2   6  18       15.60       17.42      4.10 o 
   1   0  19       18.18       19.64      3.36 o 
   2   0  19       21.88       12.02      4.61 o 
   3   0  19        7.39       11.55      2.62 o 
   4   0  19        0.06       -1.54      2.43 o 
   5   0  19        3.92        9.29      3.39 o 
  -5   1  19       38.43       36.81      5.00 o 
  -4   1  19        8.96       13.11      2.43 o 
  -3   1  19       48.08       40.76      4.58 o 
  -2   1  19       81.98       73.24      5.24 o 
  -1   1  19      112.58      101.17      8.31 o 
   0   1  19       22.18       22.55      4.22 o 
   1   1  19      115.51      109.67      7.83 o 
   2   1  19       81.92       71.02      5.08 o 
   3   1  19       46.23       50.10      5.16 o 
   4   1  19        9.00        9.18      3.07 o 
   5   1  19       39.28       46.90      5.49 o 
  -5   2  19        1.58        1.03      4.00 o 
  -4   2  19       24.82       25.34      3.62 o 
  -3   2  19        3.54        1.60      2.82 o 
  -2   2  19        0.51       -0.94      2.89 o 
  -1   2  19        1.64       -1.23      2.96 o 
   0   2  19       72.47       76.24      5.14 o 
   1   2  19        1.99        2.80      7.78 o 
   2   2  19        0.56        0.45      2.28 o 
   3   2  19        3.15        7.23      3.28 o 
   4   2  19       24.94       23.00      5.96 o 
   5   2  19        1.73        2.79      3.43 o 
  -4   3  19        4.79        5.07      2.80 o 
  -3   3  19       17.20       22.83      4.05 o 
  -2   3  19       55.21       47.55      8.98 o 
  -1   3  19       21.57       26.17     11.58 o 
   0   3  19       14.08       16.79      4.66 o 
   1   3  19       22.27       30.51      4.05 o 
   2   3  19       54.99       56.95      5.01 o 
   3   3  19       16.78       21.44      4.87 o 
   4   3  19        4.95        9.05      3.02 o 
  -4   4  19        7.42        5.38      2.98 o 
  -3   4  19       18.28       24.98      6.59 o 
  -2   4  19        5.23       10.33      3.52 o 
  -1   4  19       22.41       29.10      7.32 o 
   0   4  19       20.00       16.88      3.12 o 
   1   4  19       21.40       24.71      5.07 o 
   2   4  19        5.12        2.50      2.60 o 
   3   4  19       19.05       28.07      4.60 o 
   4   4  19        7.49        6.75      3.83 o 
  -2   5  19        0.05        1.30      4.62 o 
  -1   5  19      104.13       99.63      8.80 o 
   0   5  19       36.14       41.35      6.44 o 
   1   5  19      102.00      111.96      7.56 o 
   2   5  19        0.05        1.14      3.44 o 
   0   0  20       19.25        5.40      4.96 o 
   1   0  20        8.46       16.70      4.22 o 
   2   0  20        0.01       -1.96      2.19 o 
   3   0  20        3.31        5.44      3.84 o 
   4   0  20        6.53        9.65      3.31 o 
  -4   1  20        0.62        4.71      3.44 o 
  -3   1  20        8.99       11.70      3.22 o 
  -2   1  20       17.97       14.21      3.04 o 
  -1   1  20       16.33       22.09      4.65 o 
   0   1  20        0.28        2.13      2.92 o 
   1   1  20       15.62       17.10      6.18 o 
   2   1  20       17.99       18.84      4.06 o 
   3   1  20        9.47       11.59      3.57 o 
   4   1  20        0.60        1.86      3.49 o 
  -4   2  20       15.32       15.08      3.44 o 
  -3   2  20        8.98        7.41      3.09 o 
  -2   2  20       12.17       18.35      3.91 o 
  -1   2  20       11.70       15.52      4.20 o 
   0   2  20       46.53       47.97      6.48 o 
   1   2  20       10.92        9.55      5.92 o 
   2   2  20       12.09       14.99      4.18 o 
   3   2  20        9.65        9.43      3.57 o 
   4   2  20       15.39       10.36      4.23 o 
  -4   3  20        6.68        4.53      3.13 o 
  -3   3  20       29.55       26.77      6.76 o 
  -2   3  20       37.54       39.18      5.06 o 
  -1   3  20       53.36       52.83      7.30 o 
   0   3  20       18.82       13.73      3.66 o 
   1   3  20       51.50       55.82      6.68 o 
   2   3  20       37.57       35.52      4.26 o 
   3   3  20       30.68       30.28      4.43 o 
   4   3  20        6.75        9.03      3.23 o 
  -3   4  20       54.76       64.45      9.61 o 
  -2   4  20       27.81       28.68      6.44 o 
  -1   4  20       71.13       88.21     11.93 o 
   0   4  20        9.94        7.00      3.25 o 
   1   4  20       71.49       90.65      9.72 o 
   2   4  20       27.72       27.20      3.95 o 
   3   4  20       54.51       73.31      6.57 o 
  -1   5  20       85.43       97.48     12.66 o 
   0   5  20        9.45        8.29      2.96 o 
   1   5  20       86.89      100.89      7.30 o 
   1   0  21        0.07        2.89      5.25 o 
   2   0  21       48.89       41.95      4.35 o 
   3   0  21        0.91       -2.10      5.56 o 
   4   0  21        0.55       -0.76      3.91 o 
  -4   1  21       11.02        6.16      4.26 o 
  -3   1  21        4.99        8.45      3.22 o 
  -2   1  21       21.28       23.74      5.73 o 
  -1   1  21       17.52       16.10      4.56 o 
   0   1  21       27.49       19.83      4.28 o 
   1   1  21       16.56       18.76      4.74 o 
   2   1  21       21.15       18.77      4.27 o 
   3   1  21        5.41        7.05      4.31 o 
   4   1  21       11.10        9.89      3.34 o 
  -3   2  21       23.52       28.06      4.47 o 
  -2   2  21       14.60       13.17      4.27 o 
  -1   2  21       43.95       43.04      6.30 o 
   0   2  21        8.96       12.04      3.65 o 
   1   2  21       44.15       58.39      6.99 o 
   2   2  21       14.58       14.17      4.02 o 
   3   2  21       23.61       30.84      4.74 o 
  -3   3  21       28.50       29.15      5.70 o 
  -2   3  21        0.81       -1.60      5.98 o 
  -1   3  21       47.77       52.87      9.68 o 
   0   3  21        6.61        3.50      4.93 o 
   1   3  21       50.20       49.24      6.72 o 
   2   3  21        0.79        8.15      3.03 o 
   3   3  21       26.78       16.59      4.63 o 
  -2   4  21       17.86       19.82      6.44 o 
  -1   4  21       76.15       64.29     11.43 o 
   0   4  21       21.67       27.63      8.10 o 
   1   4  21       77.87       96.22      9.42 o 
   2   4  21       17.97       19.18      6.25 o 
   0   0  22       15.66        3.72      4.41 o 
   1   0  22        2.00       -0.03      3.59 o 
   2   0  22        0.26        2.44      3.37 o 
   3   0  22        0.63       -0.39      4.09 o 
  -3   1  22       45.99       56.23      5.56 o 
  -2   1  22       29.18       29.16      5.01 o 
  -1   1  22       50.11       75.99      9.89 o 
   0   1  22       28.45       28.16      4.66 o 
   1   1  22       51.10       61.66      7.18 o 
   2   1  22       29.13       32.19      7.74 o 
   3   1  22       45.34       45.65      7.32 o 
  -3   2  22       34.65       38.16      6.40 o 
  -2   2  22       51.09       61.05      9.46 o 
  -1   2  22       45.10       42.41      9.42 o 
   0   2  22        4.61        3.37      5.18 o 
   1   2  22       45.87       46.47      9.99 o 
   2   2  22       51.17       48.32      6.32 o 
   3   2  22       34.21       27.97      8.51 o 
  -2   3  22       12.22       16.18      4.84 o 
  -1   3  22        8.27        8.92      6.91 o 
   0   3  22       17.66       23.84      7.13 o 
   1   3  22        7.39       10.22      5.01 o 
   2   3  22       12.16       -0.69      4.88 o 
   1   0  23        1.49        1.93      4.11 o 
   2   0  23        6.53       10.23      6.52 o 
  -2   1  23        9.68       16.44      4.84 o 
  -1   1  23       57.69       68.93      7.89 o 
   0   1  23       16.37       24.11      4.66 o 
   1   1  23       57.39       59.01     11.27 o 
   2   1  23        9.72       11.71      6.83 o 
  -1   2  23       15.70       22.05      5.65 o 
   0   2  23       40.84       42.88      9.29 o 
   1   2  23       15.65       39.80      9.68 o 
   0   0  24       26.15       13.61      6.44 o 
                                                 
